# Supplementary material for: Tris(1,3-dichloro-2-propyl) phosphate disrupts dorsoventral patterning in zebrafish embryos
Source: PeerJ. 2017 Dec 14;5:e4156. doi: 10.7717/peerj.4156 (PMC5733366; doi:10.7717/peerj.4156)
Supplement: Data S1 [file peerj-05-4156-s002.xlsx]

## Sheet: Microarray 2 hpf Fig. S1
Transcript Cluster ID	2hpf_TDCPP Bi-weight Avg Signal (log2)	2hpf_VC Bi-weight Avg Signal (log2)	2hpf_TDCPP Standard Deviation	2hpf_VC Standard Deviation	Fold Change (linear) (2hpf_TDCPP vs. 2hpf_VC)	ANOVA p-value (2hpf_TDCPP vs. 2hpf_VC)	FDR p-value (2hpf_TDCPP vs. 2hpf_VC)	Gene Symbol	Description	Chromosome	Public Gene IDs	TC Comment
12943944	4.54	4.36	0.17	0.25	1.13	0.073043	0.999961	zgc:163025	zgc:163025	chr1	BC139693; ENSDART00000152276; ENSDART00000109479
12943954	3.62	3.67	0.29	0.12	-1.04	0.672478	0.999961	f7	coagulation factor VII	chr1	AY040345; BC095023; BC165195; NM_131819; ENSDART00000013209
12943963	5.5	5.59	0.34	0.27	-1.06	0.393154	0.999961	f7i	coagulation factor VIIi	chr1	AF515269; BC094994; BC115091; NM_173228; ENSDART00000003463; ENSDART00000152301; ENSDART00000152530; ENSDART00000152248; ENSDART00000128600; ENSDART00000122230
12943975	4.85	4.98	0.23	0.19	-1.1	0.414588	0.999961	f10	coagulation factor X	chr1	BC056804; BC097035; BC165624; NM_201462; ENSDART00000124837; ENSDART00000126650
12943985	5.12	5.1	0.16	0.21	1.02	0.843631	0.999961	prozb; PROZ (1 of 2)	protein Z, vitamin K-dependent plasma glycoprotein b; protein Z, vitamin K-dependent plasma glycoprotein	chr1	BC142857; ENSDART00000064061
12943993	7.41	7.54	0.13	0.21	-1.1	0.306997	0.999961	tmco3	transmembrane and coiled-coil domains 3	chr1	XM_002660320; ENSDART00000109529
12944007	6.23	6.25	0.07	0.11	-1.01	0.936756	0.999961	tfdp1b	transcription factor Dp-1, b	chr1	BC059610; NM_200776; ENSDART00000003317
12944022	4.78	4.62	0.17	0.26	1.12	0.095934	0.999961	grk1a	G protein-coupled receptor kinase 1 a	chr1	AB212993; AY900002; BC163571; BC163572; NM_001034181; ENSDART00000081743
12944030	9.31	9.36	0.06	0.07	-1.03	0.273655	0.999961	cenpe	centromere protein E	chr1	BC124176; ENSDART00000111806; ENSDART00000139438; ENSDART00000148172; ENSDART00000148261; ENSDART00000092584
12944080	9.41	9.3	0.11	0.1	1.08	0.110736	0.999961	tpp2	tripeptidyl peptidase II	chr1	XM_002660321; ENSDART00000152173; ENSDART00000112730
12944106	8.51	8.42	0.15	0.18	1.07	0.384521	0.999961	blzf1	basic leucine zipper nuclear factor 1	chr1	BC055578; BC070020; NM_001144803; ENSDART00000108579; ENSDART00000146732; ENSDART00000134581; ENSDART00000114850; ENSDART00000109415
12944121	6.19	6.14	0.23	0.27	1.03	0.812481	0.999961	txnl4b	thioredoxin-like 4B	chr1	BC107846; NM_001037123; ENSDART00000109083; ENSDART00000081945
12944126	2.16	2.25	0.2	0.09	-1.07	0.552587	0.999961	txnl4b	thioredoxin-like 4B	chr1	ENSDART00000132385
12944129	7.23	7.16	0.24	0.14	1.05	0.735847	0.999961	mrpl16	mitochondrial ribosomal protein L16	chr1	ENSDART00000020327
12944136	7.56	7.45	0.12	0.09	1.08	0.098635	0.999961	mrpl39	mitochondrial ribosomal protein L39	chr1	ENSDART00000143526
12944157	7.83	7.83	0.11	0.14	1	0.295428	0.999961	jam2a	junctional adhesion molecule 2a	chr1	NM_001098264; ENSDART00000135944; ENSDART00000133165; ENSDART00000081989
12944171	5	5.07	0.14	0.11	-1.05	0.645218	0.999961	si:zfos-1011f11.1	si:zfos-1011f11.1	chr1	BC146710; NM_001115105; ENSDART00000152340; ENSDART00000152218; ENSDART00000152798; ENSDART00000152773; ENSDART00000152183; ENSDART00000059335
12944178	8.76	8.87	0.07	0.13	-1.07	0.11475	0.999961	ildr1a	immunoglobulin-like domain containing receptor 1a	chr1	BC053314; NM_200393; ENSDART00000131042; ENSDART00000152465; ENSDART00000152324; ENSDART00000152256; ENSDART00000152381; ENSDART00000152204
12944187	8.21	8.3	0.09	0.12	-1.06	0.37753	0.999961	tmem39a	transmembrane protein 39A	chr1	ENSDART00000129489
12944200	9.05	9.05	0.09	0.07	-1	0.9279	0.999961	rpl24	ribosomal protein L24	chr1	BC059530; ENSDART00000152626; ENSDART00000019227
12944206	4.88	4.82	0.22	0.1	1.04	0.992313	0.999961	LOC792623	uncharacterized LOC792623	chr1	XM_003197607
12944215	8.46	8.51	0.09	0.15	-1.04	0.785673	0.999961			chr1
12944229	8.08	7.9	0.16	0.22	1.13	0.138092	0.999961	cul4a; CUL4A	cullin 4A	chr1	BC054607; BC165630; NM_201027; ENSDART00000038445
12944239	3.21	3.23	0.23	0.18	-1.02	0.529798	0.999961	LOC795531	uncharacterized LOC795531	chr1	XM_001335706; ENSDART00000124478
12944246	2.39	2.4	0.21	0.15	-1.01	0.805188	0.999961	wu:fa56d06	wu:fa56d06	chr1	XM_001335880
12944248	2.99	3.11	0.12	0.3	-1.09	0.918941	0.999961			chr1
12944253	6.9	6.84	0.11	0.13	1.04	0.313539	0.999961	SETDB2	SET domain, bifurcated 2	chr1	ENSDART00000129342
12944268	6.41	6.33	0.21	0.15	1.06	0.341562	0.999961	creg1	cellular repressor of E1A-stimulated genes 1	chr1	BC129190; NM_001080690; ENSDART00000092502
12944275	7.83	7.7	0.08	0.07	1.1	0.013952	0.999961	n6amt1	N-6 adenine-specific DNA methyltransferase 1 (putative)	chr1	BC129497; BC076297; NM_001002502; ENSDART00000051919
12944284	3.54	3.59	0.25	0.32	-1.03	0.682261	0.999961	runx1	runt-related transcription factor 1	chr1	ENSDART00000055968
12944290	3.69	3.59	0.3	0.25	1.08	0.488606	0.999961	urp2	urotensin II-related peptide	chr1	DQ535893; ENSDART00000097626
12944296	5.2	5.18	0.33	0.18	1.01	0.919173	0.999961	atp1a1a.4	ATPase, Na+/K+ transporting, alpha 1a.4 polypeptide	chr1	AY008376; AY028629; BC054630; NM_131689; ENSDART00000048828
12944316	8.62	8.69	0.1	0.17	-1.05	0.584901	0.999961	atp1a1; atp1a1a.2	ATPase, Na+/K+ transporting, alpha 1 polypeptide; ATPase, Na+/K+ transporting, alpha 1a.2 polypeptide	chr1	AF286372; AF286374; AY028630; BC045283; BC063936; BC095306; NM_131686; NM_131687; ENSDART00000081047; ENSDART00000135994; ENSDART00000006449
12944338	2.47	2.4	0.26	0.16	1.05	0.488329	0.999961			chr1
12944340	2.5	2.55	0.07	0.17	-1.03	0.936441	0.999961			chr1
12944342	4.43	4.48	0.36	0.38	-1.03	0.407931	0.999961	atp1a1a.3	ATPase, Na+/K+ transporting, alpha 1a.3 polypeptide	chr1	AF308598; BC054591; NM_131688; ENSDART00000103850
12944357	2.79	2.83	0.35	0.23	-1.03	0.81102	0.999961	atp1a1a.5	ATPase, Na+/K+ transporting, alpha 1a.5 polypeptide	chr1	AY094620; BC162215; BC162231; NM_178099; ENSDART00000006013
12944375	4.93	4.95	0.15	0.32	-1.01	0.713439	0.999961	si:ch211-132g1.3	si:ch211-132g1.3	chr1	ENSDART00000131675; ENSDART00000122187
12944381	2.34	2.36	0.23	0.1	-1.01	0.414421	0.999961	CD2 (2 of 4)	CD2 molecule	chr1	ENSDART00000152442; ENSDART00000139418
12944384	2.48	2.42	0.24	0.18	1.04	0.51835	0.999961	CD2 (4 of 4)	CD2 molecule	chr1	ENSDART00000142874
12944391	3.53	3.21	0.35	0.12	1.25	0.035482	0.999961	CD2 (3 of 4)	CD2 molecule	chr1	ENSDART00000131463; ENSDART00000058880
12944399	4.7	4.66	0.19	0.13	1.03	0.861689	0.999961	PTGFRN (2 of 2)	prostaglandin F2 receptor inhibitor	chr1	ENSDART00000110331
12944409	4.29	4.36	0.05	0.28	-1.05	0.219569	0.999961			chr1
12944411	4.52	4.33	0.27	0.27	1.13	0.537572	0.999961	si:ch211-132g1.5	si:ch211-132g1.5	chr1	NM_001159837; ENSDART00000008332
12944413	4.09	3.89	0.18	0.2	1.15	0.164238	0.999961	mbnl2	muscleblind-like 2 (Drosophila)	chr1	NM_001161671; NM_001161669; NM_001099998; NM_001161670; ENSDART00000128187; ENSDART00000131714; ENSDART00000138396
12944422	5.21	5.14	0.28	0.18	1.05	0.516016	0.999961	mbnl2	muscleblind-like 2 (Drosophila)	chr1	NM_001161671; NM_001161669; EF463079; EF463080; EF463081; EU284559; BC171362; NM_001099998; NM_001161670; ENSDART00000022019; ENSDART00000098059; ENSDART00000124534; ENSDART00000136680; ENSDART00000132126; ENSDART00000074923; ENSDART00000122626
12944433	5.92	5.8	0.28	0.24	1.08	0.606404	0.999961	rap2ab	RAP2A, member of RAS oncogene family b	chr1	NM_001145705; ENSDART00000058877
12944436	2.44	2.45	0.13	0.14	-1.01	0.964837	0.999961			chr1
12944438	11.13	11.12	0.06	0.04	1	0.880061	0.999961	kpnb3	karyopherin (importin) beta 3	chr1	NM_001145604; BC142883; ENSDART00000058876; ENSDART00000146095; ENSDART00000140507
12944464	6.65	6.6	0.14	0.13	1.04	0.420142	0.999961	LOC100329707	FERM, RhoGEF, and pleckstrin domain protein 1-like	chr1	XM_002660330; ENSDART00000143758; ENSDART00000108919; ENSDART00000141036; ENSDART00000143361; ENSDART00000142944; ENSDART00000108619
12944487	6.97	6.78	0.36	0.17	1.14	0.499111	0.999961			chr1
12944489	5.43	5.29	0.25	0.14	1.11	0.488708	0.999961	LOC100538278	glypican-6-like	chr1	ENSDART00000152225; ENSDART00000126093
12944494	5.95	6.15	0.33	0.17	-1.15	0.247954	0.999961	rcan1b; RCAN1B	regulator of calcineurin 1b	chr1	XM_001922343; BC076439; ENSDART00000123271; ENSDART00000060324
12944501	3.85	3.84	0.27	0.21	1.01	0.954058	0.999961			chr1
12944504	2.14	2.09	0.2	0.21	1.03	0.595622	0.999961			chr1
12944506	2.37	2.53	0.2	0.26	-1.11	0.248576	0.999961			chr1
12944509	3.56	3.51	0.09	0.11	1.04	0.087632	0.999961			chr1
12944511	5.46	5.43	0.16	0.29	1.02	0.940839	0.999961	spry2	sprouty homolog 2	chr1	AY285923; BC095266; NM_001003842; ENSDART00000052423
12944514	2.63	2.6	0.26	0.22	1.02	0.721941	0.999961	ndfip2	Nedd4 family interacting protein 2	chr1	ENSDART00000103724
12944517	5.21	5.24	0.29	0.12	-1.02	0.43277	0.999961	tuba8l2	tubulin, alpha 8 like 2	chr1	AY391473; BC059428; BC062826; NM_200691; ENSDART00000040204; ENSDART00000122569
12944525	8.16	8.32	0.06	0.06	-1.12	0.001153	0.999961	stk16	serine/threonine kinase 16	chr1	BC093283; BC164081; NM_001017630; ENSDART00000055047; ENSDART00000142248
12944536	9.01	9	0.08	0.11	1.01	0.781051	0.999961	atic	5-aminoimidazole-4-carboxamide ribonucleotide formyltransferase/IMP cyclohydrolase	chr1	BC045385; BC163887; NM_001082796; ENSDART00000137670; ENSDART00000139261; ENSDART00000136282; ENSDART00000022307; ENSDART00000141973
12944556	3.04	2.92	0.18	0.16	1.09	0.201206	0.999961	LOC100005630	novel protein similar to vertebrate carboxypeptidase A3 (mast cell) (CPA3)	chr1	NM_001145629; ENSDART00000109756
12944566	4.18	4.43	0.24	0.22	-1.18	0.446699	0.999961	LOC100332543; NRP2 (1 of 3)	neuropilin-2-like; neuropilin 2	chr1	XM_002660392; ENSDART00000081387
12944571	8.69	8.72	0.1	0.19	-1.02	0.810502	0.999961	abcb6a	ATP-binding cassette, sub-family B (MDR/TAP), member 6a	chr1	NM_001145693; ENSDART00000092324
12944590	7.22	7.11	0.16	0.27	1.08	0.450653	0.999961			chr1
12944592	9.29	9.31	0.16	0.09	-1.01	0.835981	0.999961	cnppd1	cyclin Pas1/PHO80 domain containing 1	chr1	BC044514; NM_199928; ENSDART00000037036; ENSDART00000144559
12944603	3.14	2.89	0.15	0.16	1.19	0.039993	0.999961	prkag3	prkag3	chr1	XM_687502; BC090443; ENSDART00000024358; ENSDART00000136060; ENSDART00000132675; ENSDART00000145809; ENSDART00000139723; ENSDART00000126468
12944617	7.36	7.28	0.16	0.08	1.06	0.402814	0.999961	fam134a	family with sequence similarity 134, member A	chr1	BC128884; ENSDART00000092277; ENSDART00000140936; ENSDART00000146473
12944629	2.64	2.61	0.22	0.18	1.02	0.273869	0.999961			chr1
12944631	8.47	8.35	0.04	0.2	1.08	0.403587	0.999961	fastkd2	FAST kinase domains 2	chr1	XM_687718; ENSDART00000145378; ENSDART00000108816
12944646	7.45	7.4	0.15	0.2	1.04	0.225142	0.999961	gtf3c3	general transcription factor IIIC, polypeptide 3	chr1	NM_001256242
12944653	6.59	6.65	0.25	0.26	-1.04	0.801107	0.999961	gtf3c3	general transcription factor IIIC, polypeptide 3	chr1	NM_001256242; BC090423; ENSDART00000127329
12944661	7.3	7.31	0.27	0.19	-1	0.898976	0.999961			chr1
12944664	6.04	6.14	0.26	0.17	-1.07	0.916105	0.999961	hecw2	HECT, C2 and WW domain containing E3 ubiquitin protein ligase 2	chr1	XM_003197612
12944687	2.75	2.58	0.19	0.23	1.12	0.770299	0.999961			chr1
12944689	4.38	4.41	0.12	0.17	-1.02	0.752582	0.999961	si:ch211-93g23.2	si:ch211-93g23.2	chr1	NM_001145627; ENSDART00000147638; ENSDART00000103696
12944697	7.11	7.06	0.15	0.16	1.04	0.612211	0.999961	ube2f	ubiquitin-conjugating enzyme E2F (putative)	chr1	BC066702; NM_213314; ENSDART00000144641; ENSDART00000103701; ENSDART00000138919
12944715	5.99	6.12	0.15	0.25	-1.09	0.827585	0.999961	erbb4a	v-erb-a erythroblastic leukemia viral oncogene homolog 4a (avian)	chr1	EF190457; NM_001143751; ENSDART00000145822; ENSDART00000092118
12944737	3.11	3.34	0.15	0.18	-1.17	0.106722	0.999961			chr1
12944742	5.49	5.19	0.39	0.32	1.23	0.191945	0.999961	si:ch73-383l1.1	si:ch73-383l1.1	chr1	XM_002667217; ENSDART00000152762; ENSDART00000152681; ENSDART00000127426
12944748	3.02	2.97	0.41	0.29	1.04	0.575306	0.999961	efnb2b; LOC100333671	ephrin B2b; ephrin-B2a-like	chr1	ENSDART00000085203
12944756	3.03	2.99	0.42	0.48	1.02	0.332226	0.999961	mxb; MXB	myxovirus (influenza) resistance B	chr1	NM_001128672; ENSDART00000009315; ENSDART00000110696
12944772	2.04	2.13	0.21	0.17	-1.06	0.484102	0.999961			chr1
12944774	3.93	4.11	0.26	0.27	-1.13	0.298896	0.999961	mxa	myxovirus (influenza) resistance A	chr1	AF533769; BC117638; NM_182942; ENSDART00000103588; ENSDART00000122566
12944787	4.57	4.7	0.14	0.11	-1.09	0.126019	0.999961	mylz3	myosin, light polypeptide 3, skeletal muscle	chr1	BC092705; NM_131619; ENSDART00000015732
12944793	2.39	2.42	0.16	0.22	-1.03	0.259307	0.999961			chr1
12944795	4.28	4.39	0.25	0.21	-1.08	0.505005	0.999961	radil	Rap GTPase interactor	chr1	ENSDART00000110154
12944805	2.56	2.65	0.08	0.17	-1.07	0.089386	0.999961			chr1
12944808	2.95	2.85	0.17	0.15	1.07	0.669055	0.999961			chr1
12944811	9.56	9.4	0.1	0.13	1.12	0.098828	0.999961	arglu1b	arginine and glutamate rich 1b	chr1	BC045379; NM_200162; ENSDART00000013264; ENSDART00000152542
12944817	5.34	5.24	0.16	0.17	1.08	0.221329	0.999961	efnb2b; LOC100333671	ephrin B2b; ephrin-B2a-like	chr1	AF375226; NM_131808; ENSDART00000085203; ENSDART00000134989; ENSDART00000023180
12944823	3.05	3.05	0.17	0.24	-1	0.646238	0.999961	mxb; LOC100334797	myxovirus (influenza) resistance B; interferon-induced GTP-binding protein MxB-like	chr1	BC162680; BC162700; NM_001128672; ENSDART00000128998; ENSDART00000127356; ENSDART00000130658
12944840	4.76	5.06	0.22	0.25	-1.23	0.214397	0.999961			chr1
12944843	3.51	3.44	0.24	0.25	1.04	0.600253	0.999961	CASKIN1 (3 of 4)	CASK interacting protein 1	chr1	ENSDART00000145308
12944848	4.41	4.35	0.23	0.15	1.04	0.864247	0.999961	si:dkey-79f11.1	si:dkey-79f11.1	chr1	XM_001919660; ENSDART00000140787
12944851	2.24	2.33	0.11	0.09	-1.07	0.443982	0.999961	si:dkeyp-9d4.2; LOC555409	si:dkeyp-9d4.2; interferon-induced protein 44-like	chr1	XM_001922488; ENSDART00000143881; ENSDART00000041462
12944860	2.96	3.04	0.16	0.21	-1.06	0.051812	0.999961			chr1
12944866	2.76	2.79	0.17	0.26	-1.02	0.844727	0.999961	si:dkey-79f11.5	si:dkey-79f11.5	chr1	XM_001345965; ENSDART00000133098; ENSDART00000111461
12944876	2.98	3.02	0.22	0.16	-1.03	0.375944	0.999961	LOC100007561	interferon-induced protein 44-like	chr1	XM_001919715; ENSDART00000140512
12944884	4.49	4.15	0.29	0.24	1.26	0.910239	0.999961	si:dkey-79f11.7; LOC100537476; SI:DKEY-79F11.7	si:dkey-79f11.7; uncharacterized LOC100537476	chr1	XM_001345945; XM_003197628; ENSDART00000144582; ENSDART00000141765
12944896	2.63	2.59	0.16	0.13	1.03	0.868144	0.999961	LOC561103	interferon-induced protein 44-like	chr1	XM_684505; ENSDART00000138187; ENSDART00000145441
12944904	3.22	3.16	0.17	0.09	1.04	0.107762	0.999961			chr1
12944906	2.65	2.48	0.17	0.3	1.12	0.823299	0.999961	si:dkey-79f11.9	si:dkey-79f11.9	chr1	XM_001919784; ENSDART00000139774
12944913	2.73	2.7	0.14	0.25	1.02	0.904825	0.999961	si:dkey-79f11.10	si:dkey-79f11.10	chr1	XM_001345921; ENSDART00000146090
12944918	3.9	3.65	0.17	0.12	1.19	0.01461	0.999961	wu:fc47e11	wu:fc47e11	chr1	XR_117580
12944926	5.4	5.24	0.14	0.27	1.12	0.669737	0.999961	mmd2b	monocyte to macrophage differentiation-associated 2b	chr1	XM_685819; ENSDART00000147383; ENSDART00000126987
12944933	3.76	3.94	0.17	0.22	-1.13	0.097642	0.999961			chr1
12944935	4.36	4.37	0.31	0.17	-1.01	0.993269	0.999961	RADIL		chr1	ENSDART00000145460
12944939	3.71	3.53	0.25	0.21	1.13	0.333448	0.999961	si:dkeyp-9d4.5; SLC5A10	si:dkeyp-9d4.5; solute carrier family 5 (sodium/glucose cotransporter), member 10	chr1	XM_001345817; ENSDART00000152192; ENSDART00000112160
12944954	2.27	2.26	0.06	0.19	1.01	0.77594	0.999961			chr1
12944956	4.78	4.97	0.25	0.26	-1.14	0.417115	0.999961	LOC100007317; SI:CH211-22N13.1	voltage-dependent T-type calcium channel subunit alpha-1H-like	chr1	XM_001919574; ENSDART00000141604; ENSDART00000103611
12944985	3.74	3.87	0.23	0.24	-1.09	0.565382	0.999961	myo15ab; MYO15AB	myosin XVAb	chr1	XM_001919558; ENSDART00000143547; ENSDART00000113333
12945034	9.01	8.95	0.13	0.05	1.04	0.780697	0.999961	alkbh5	alkB, alkylation repair homolog 5 (E. coli)	chr1	BC124804; NM_001077387; ENSDART00000091683
12945040	8.19	8.22	0.11	0.12	-1.02	0.736344	0.999961	smcr7b	Smith-Magenis syndrome chromosome region, candidate 7b	chr1	BC124174; NM_001076648; ENSDART00000103626; ENSDART00000141283; ENSDART00000019704; ENSDART00000121439
12945052	2.93	2.79	0.17	0.24	1.1	0.318719	0.999961			chr1
12945055	2.96	3.22	0.23	0.17	-1.2	0.232775	0.999961			chr1
12945057	5.91	5.85	0.09	0.2	1.04	0.366442	0.999961	smcr8b	Smith-Magenis syndrome chromosome region, candidate 8b	chr1	AY576998; BC162340; NM_214802; ENSDART00000021504
12945064	2.51	2.39	0.16	0.19	1.09	0.532713	0.999961			chr1
12945066	6.16	5.91	0.29	0.24	1.19	0.391437	0.999961	LOC100536200	uncharacterized LOC100536200	chr1	XM_003197619
12945070	4.84	4.86	0.27	0.29	-1.01	0.507796	0.999961	LOC100536200	uncharacterized LOC100536200	chr1	XM_003197619
12945072	4.92	5.03	0.17	0.24	-1.08	0.738759	0.999961			chr1
12945074	4.38	4.61	0.25	0.18	-1.17	0.253913	0.999961	si:ch211-160d14.6	si:ch211-160d14.6	chr1	XM_693747; ENSDART00000152367; ENSDART00000110932
12945086	6.02	6.08	0.09	0.2	-1.04	0.955097	0.999961	fbxl18	F-box and leucine-rich repeat protein 18	chr1	ENSDART00000103644
12945089	4.48	4.39	0.26	0.25	1.07	0.374616	0.999961	FSCN1 (2 of 2)	fascin homolog 1, actin-bundling protein (Strongylocentrotus purpuratus)	chr1	ENSDART00000054989
12945096	8.18	8.17	0.07	0.14	1.01	0.856997	0.999961	zgc:77849	zgc:77849	chr1	BC050493; BC065877; ENSDART00000025604; ENSDART00000152142
12945103	2.61	2.58	0.12	0.2	1.02	0.689094	0.999961	grin2ab	glutamate receptor, ionotropic, N-methyl D-aspartate 2A, b	chr1	ENSDART00000103652
12945105	4.31	4.4	0.28	0.32	-1.06	0.971776	0.999961			chr1
12945109	3.23	3.27	0.14	0.19	-1.03	0.919482	0.999961	si:ch73-191k20.4	si:ch73-191k20.4	chr1	ENSDART00000133496
12945114	2.64	2.69	0.11	0.07	-1.04	0.416526	0.999961	tlr2	toll-like receptor 2	chr1	AY388399; NM_212812; ENSDART00000055006; ENSDART00000122568
12945117	3.76	3.77	0.07	0.31	-1.01	0.88518	0.999961	prkcba	protein kinase C, beta a	chr1	BC054603; BC171680; NM_201029; ENSDART00000006211; ENSDART00000137211
12945133	2.4	2.36	0.1	0.09	1.03	0.167263	0.999961			chr1
12945135	5.35	5.41	0.21	0.28	-1.04	0.891484	0.999961	cacng3a	calcium channel, voltage-dependent, gamma subunit 3a	chr1	XM_690733; ENSDART00000146303; ENSDART00000055023
12945141	4.4	4.59	0.16	0.17	-1.14	0.05061	0.999961	LOC100534970; si:ch211-14k19.8	uncharacterized LOC100534970; si:ch211-14k19.8	chr1	XM_003197614; ENSDART00000146642; ENSDART00000125596
12945145	2.76	2.68	0.16	0.26	1.06	0.819377	0.999961	si:ch211-14k19.8; LOC100534970	si:ch211-14k19.8; uncharacterized LOC100534970	chr1	XM_003197620; ENSDART00000147833; ENSDART00000125596
12945151	5.03	5.22	0.25	0.14	-1.14	0.130036	0.999961	ndufab1a	NADH dehydrogenase (ubiquinone) 1, alpha/beta subcomplex, 1a	chr1	ENSDART00000081337
12945158	5.05	5.2	0.23	0.26	-1.11	0.168554	0.999961	zgc:152698	zgc:152698	chr1	DQ278181; BC121733; BC152094; BC162741; NM_001079934; ENSDART00000046507
12945160	11.07	11.05	0.06	0.1	1.01	0.45887	0.999961	plk1	polo-like kinase 1 (Drosophila)	chr1	HM210100; AY648752; BC098545; NM_001003890; ENSDART00000081343; ENSDART00000139877; ENSDART00000145524; ENSDART00000141104
12945176	4	4.09	0.11	0.22	-1.06	0.986767	0.999961	ern2	endoplasmic reticulum to nucleus signaling 2	chr1	XM_001919315; ENSDART00000143587
12945184	7.78	7.87	0.07	0.18	-1.06	0.952086	0.999961	chtf18	CTF18, chromosome transmission fidelity factor 18 homolog (S. cerevisiae)	chr1	NM_001110102; BC154157; BC165459; ENSDART00000092058; ENSDART00000109177
12945206	3.42	3.61	0.19	0.24	-1.15	0.203206	0.999961	LOC100334551; chtf18	uncharacterized LOC100334551; CTF18, chromosome transmission fidelity factor 18 homolog (S. cerevisiae)	chr1	XM_002660351; ENSDART00000143336
12945209	5.26	5.14	0.3	0.23	1.08	0.092769	0.999961	zgc:171747; LOC100330835	zgc:171747; ubinuclein-1-like	chr1	BC151958; NM_001105118; ENSDART00000146065; ENSDART00000114876; ENSDART00000092071
12945213	6.09	5.68	0.21	0.28	1.33	0.039733	0.999961	zgc:171747; LOC100330835	zgc:171747; ubinuclein-1-like	chr1	BC151958; NM_001105118; ENSDART00000146065; ENSDART00000114876; ENSDART00000132812; ENSDART00000092071
12945216	3.72	3.62	0.55	0.52	1.07	0.912435	0.999961			chr1
12945219	6.7	6.84	0.18	0.18	-1.11	0.233085	0.999961	uncx4.1	Unc4.1 homeobox (C. elegans)	chr1	AY881012; BC116499; NM_001020780; ENSDART00000055009
12945223	2.56	2.57	0.13	0.16	-1.01	0.603317	0.999961			chr1
12945226	4.79	4.55	0.09	0.6	1.18	0.500735	0.999961			chr1
12945228	6.49	6.59	0.22	0.19	-1.07	0.724128	0.999961	LOC100332784	lysosomal alpha-glucosidase-like	chr1	XM_002660364; ENSDART00000110790
12945233	4.34	4.26	0.16	0.33	1.05	0.94299	0.999961	elfn1b	extracellular leucine-rich repeat and fibronectin type III domain containing 1b	chr1	CU468785; ENSDART00000111131
12945239	2.46	2.58	0.23	0.17	-1.09	0.768299	0.999961			chr1
12945241	2.71	2.79	0.1	0.08	-1.06	0.166216	0.999961	mad1l1	MAD1 mitotic arrest deficient-like 1	chr1	ENSDART00000147904
12945243	5.95	5.99	0.3	0.14	-1.02	0.466117	0.999961	pmm2	phosphomannomutase 2	chr1	BC051778; BC165111; NM_200084; ENSDART00000054848
12945252	4.53	4.43	0.15	0.11	1.07	0.229139	0.999961	rgs11	regulator of G-protein signaling 11	chr1	BC154045; NM_001111161; ENSDART00000135702; ENSDART00000054833; ENSDART00000054829
12945271	3.57	3.75	0.2	0.18	-1.13	0.14176	0.999961			chr1
12945274	3.21	3.23	0.26	0.16	-1.02	0.46135	0.999961	pdia2	protein disulfide isomerase family A, member 2	chr1	BC045330; BC164628; NM_201048; ENSDART00000005895; ENSDART00000130181
12945289	3.63	3.58	0.16	0.12	1.04	0.889797	0.999961	si:dkeyp-75b4.8	si:dkeyp-75b4.8	chr1	XM_001336292; ENSDART00000132607; ENSDART00000111299
12945295	2.77	2.93	0.19	0.19	-1.12	0.172397	0.999961	si:dkeyp-75b4.10	si:dkeyp-75b4.10	chr1	XM_002660367; ENSDART00000143719; ENSDART00000110749
12945301	6.85	6.67	0.13	0.17	1.13	0.045041	0.999961	trim2b	tripartite motif-containing 2b	chr1	XM_681214; ENSDART00000113551
12945312	4.78	4.47	0.25	0.23	1.24	0.208075	0.999961	LOC100535266	uncharacterized LOC100535266	chr1	XR_117579
12945314	4.02	3.85	0.3	0.21	1.13	0.960566	0.999961	rnf175	ring finger protein 175	chr1	ENSDART00000054835; ENSDART00000125358
12945319	4.56	4.75	0.17	0.16	-1.14	0.057444	0.999961	fgb	fibrinogen, B beta polypeptide	chr1	BC066629; NM_212774; ENSDART00000011701; ENSDART00000134835; ENSDART00000144756; ENSDART00000133465; ENSDART00000139358; ENSDART00000041987
12945337	2.84	2.77	0.12	0.07	1.04	0.902348	0.999961			chr1
12945339	6.68	6.65	0.19	0.17	1.02	0.931266	0.999961	si:ch73-132f6.4; si:ch73-132f6.5; lratb	si:ch73-132f6.4; si:ch73-132f6.5; lecithin retinol acyltransferase b (phosphatidylcholine--retinol O-acyltransferase b)	chr1	XM_001334926; XM_002660372; AM422093; BC090301; ENSDART00000152264; ENSDART00000131090; ENSDART00000080576
12945361	4.16	4.03	0.26	0.19	1.1	0.382276	0.999961	zgc:194355	zgc:194355	chr1	BC162922; BC162936; ENSDART00000152432; ENSDART00000114436
12945366	5.89	5.88	0.16	0.46	1.01	0.665035	0.999961	rbm46	RNA binding motif protein 46	chr1	BC124720; NM_001080024; ENSDART00000110698
12945374	4.09	4.21	0.17	0.11	-1.08	0.500114	0.999961	npy2rl; si:ch73-24a15.1	neuropeptide Y receptor Y2, like; si:ch73-24a15.1	chr1	XM_001332723; ENSDART00000152238; ENSDART00000080453; ENSDART00000152424; ENSDART00000125009
12945378	7.52	7.39	0.12	0.08	1.09	0.023328	0.999961	eif3f	eukaryotic translation initiation factor 3, subunit F	chr1	NM_001200009; ENSDART00000152562; ENSDART00000115195
12945387	7.86	7.75	0.14	0.22	1.08	0.223533	0.999961	zgc:77880	zgc:77880	chr1	BC063990; ENSDART00000043881
12945397	7.09	7.06	0.2	0.1	1.02	0.869077	0.999961	si:ch211-243g6.4	si:ch211-243g6.4	chr1	NM_001159921; ENSDART00000152779; ENSDART00000029774
12945405	5.3	5.47	0.53	0.67	-1.13	0.733037	0.999961	dachb	dachshund b	chr1	AF427109; BC163528; NM_152956; ENSDART00000046283; ENSDART00000132076; ENSDART00000103531; ENSDART00000103535
12945422	2.21	2.16	0.2	0.2	1.03	0.72612	0.999961			chr1
12945424	4.23	4.24	0.17	0.19	-1.01	0.476415	0.999961	zgc:103678	zgc:103678	chr1	BC081510; ENSDART00000054879; ENSDART00000152438
12945430	4.77	4.75	0.13	0.07	1.01	0.580139	0.999961	atp1b1b	ATPase, Na+/K+ transporting, beta 1b polypeptide	chr1	AF308597; BC059421; BC071293; NM_131671; ENSDART00000139387; ENSDART00000114114
12945439	3.43	3.39	0.04	0.23	1.03	0.933901	0.999961	LOC100334711	cyclic nucleotide-gated cation channel alpha-3-like	chr1	XM_002660377; ENSDART00000137185; ENSDART00000027050
12945447	3.24	3.19	0.19	0.27	1.03	0.657085	0.999961	si:ch73-222h13.1	si:ch73-222h13.1	chr1	XM_002660374; ENSDART00000139749
12945453	2.68	2.34	0.15	0.19	1.27	0.048931	0.999961			chr1
12945456	5.3	5.37	0.15	0.16	-1.05	0.884915	0.999961	casc5; LOC100537099	cancer susceptibility candidate 5; uncharacterized LOC100537099	chr1	ENSDART00000147648; ENSDART00000102929
12945467	8.29	8.22	0.18	0.34	1.05	0.375246	0.999961	knstrn	kinetochore-localized astrin/SPAG5 binding protein	chr1	BC163181; ENSDART00000109858
12945476	2.57	2.49	0.23	0.09	1.06	0.608638	0.999961			chr1
12945478	2.95	3.04	0.3	0.27	-1.06	0.285191	0.999961			chr1
12945480	2.96	2.81	0.06	0.08	1.1	0.004068	0.999961	LOC797518	guanine nucleotide-binding protein subunit alpha-12-like	chr1	XM_001337953; ENSDART00000054787
12945486	4.16	4.25	0.32	0.36	-1.06	0.873759	0.999961	eif3bb; EIF3BB	eukaryotic translation initiation factor 3, subunit Bb	chr1	XR_084200; ENSDART00000134531; ENSDART00000142045; ENSDART00000111041
12945504	3.4	3.44	0.21	0.29	-1.03	0.320313	0.999961	si:dkey-26i13.8; SI:DKEY-26I13.8	si:dkey-26i13.8	chr1	XM_001337800; ENSDART00000147623; ENSDART00000138355; ENSDART00000090721
12945529	3.18	3.29	0.14	0.22	-1.08	0.618243	0.999961	chst12b	carbohydrate (chondroitin 4) sulfotransferase 12b	chr1	XM_001337727; ENSDART00000140329; ENSDART00000115316
12945532	2.25	2.17	0.37	0.33	1.06	0.428117	0.999961			chr1
12945534	4.41	4.4	0.19	0.16	1.01	0.849998	0.999961	LOC799225; snx8b	SH3PX1-like; sorting nexin 8b	chr1	XM_001921041; ENSDART00000152774; ENSDART00000115326; ENSDART00000113560
12945547	6.72	6.72	0.26	0.1	1	0.933956	0.999961	tspan5b; LOC100331029	tetraspanin 5b; tetraspanin-5-like	chr1	BC086749; ENSDART00000080053; ENSDART00000150581; ENSDART00000103399
12945557	2.46	2.4	0.16	0.13	1.04	0.668514	0.999961			chr1
12945559	4.2	4.41	0.26	0.23	-1.15	0.395922	0.999961	MTP		chr1	ENSDART00000079930
12945562	3.02	2.8	0.22	0.18	1.17	0.302109	0.999961			chr1
12945564	4.62	4.47	0.4	0.31	1.11	0.807585	0.999961	xpa	xeroderma pigmentosum, complementation group A	chr1	ENSDART00000140116
12945568	4	4.09	0.15	0.33	-1.06	0.708772	0.999961	si:dkey-58j15.10	si:dkey-58j15.10	chr1	XM_701297; ENSDART00000152392
12945571	5.78	5.72	0.18	0.2	1.04	0.688005	0.999961	pla2g12a	phospholipase A2, group XIIA	chr1	BC046040; BC133875; NM_001082799; ENSDART00000103406; ENSDART00000143628; ENSDART00000128845
12945579	2.45	2.36	0.09	0.17	1.07	0.307048	0.999961	zgc:153443	zgc:153443	chr1	ENSDART00000080100
12945581	4.4	4.08	0.37	0.44	1.25	0.458603	0.999961			chr1
12945604	3.29	3.29	0.21	0.15	1	0.589054	0.999961	mtp	microsomal triglyceride transfer protein	chr1	BC135020; ENSDART00000015251
12945608	3.52	3.47	0.16	0.11	1.03	0.856136	0.999961			chr1
12945610	4.58	4.54	0.23	0.3	1.02	0.671885	0.999961	LOC100331208	probable pancreatic secretory proteinase inhibitor-like	chr1	XM_002660342; ENSDART00000126020
12945614	6.59	6.54	0.13	0.17	1.04	0.221597	0.999961	zgc:162946	zgc:162946	chr1	BC134162; ENSDART00000132560; ENSDART00000146842; ENSDART00000142081; ENSDART00000136188; ENSDART00000141894; ENSDART00000123998; ENSDART00000090380
12945636	2.13	2.22	0.07	0.18	-1.07	0.1575	0.999961			chr1
12945639	9.03	9.03	0.09	0.15	1.01	0.864538	0.999961	tdrd7	tudor domain containing 7	chr1	EF643554; BC052137; NM_001099343; NM_213105; ENSDART00000040307; ENSDART00000143839; ENSDART00000103451; ENSDART00000112171
12945660	4.53	4.66	0.24	0.21	-1.09	0.650526	0.999961	tmod1	tropomodulin 1	chr1	XM_001920567; ENSDART00000111485
12945670	2.44	2.42	0.08	0.11	1.01	0.792153	0.999961	cplx2l	complexin 2, like	chr1	NM_001002459; ENSDART00000139336; ENSDART00000137463; ENSDART00000142122
12945672	7.71	7.76	0.05	0.11	-1.04	0.489878	0.999961	gne	glucosamine (UDP-N-acetyl)-2-epimerase/N-acetylmannosamine kinase	chr1	BC063958; NM_200883; ENSDART00000146549; ENSDART00000150387; ENSDART00000054814
12945687	9.1	9.1	0.13	0.1	1	0.883952	0.999961	nans	N-acetylneuraminic acid synthase	chr1	BC050955; BC065584; NM_206829; ENSDART00000067086
12945695	9.52	9.67	0.11	0.17	-1.11	0.317728	0.999961	clta	clathrin, light chain (Lca)	chr1	BC060939; NM_213045; ENSDART00000144920; ENSDART00000138759; ENSDART00000067082; ENSDART00000142900; ENSDART00000136658; ENSDART00000144475
12945709	5.44	5.32	0.1	0.24	1.09	0.480738	0.999961	zgc:77739	zgc:77739	chr1	BC064302; ENSDART00000138622; ENSDART00000134575; ENSDART00000136421; ENSDART00000139440; ENSDART00000008127
12945723	3.68	3.67	0.15	0.14	1.01	0.643145	0.999961	pcdh10a	protocadherin 10a	chr1	BC066445; NM_212571; ENSDART00000127020; ENSDART00000076443; ENSDART00000105494
12945728	2.68	2.85	0.21	0.23	-1.12	0.422725	0.999961	pcdh18a	protocadherin 18a	chr1	ENSDART00000127838
12945730	2.88	2.97	0.41	0.22	-1.07	0.603464	0.999961			chr1
12945746	7.35	6.97	0.14	0.47	1.3	0.121476	0.999961	LOC568973	nocturnin-like	chr1	XM_692334; ENSDART00000111026
12945749	4.87	5	0.18	0.12	-1.09	0.293742	0.999961	elf2b	E74-like factor 2b (ets domain transcription factor)	chr1	ENSDART00000011414; ENSDART00000103383
12945752	9.64	9.61	0.06	0.12	1.02	0.495743	0.999961	zgc:101819	zgc:101819	chr1	BC083292; BC155158; ENSDART00000079716
12945761	3.82	3.97	0.2	0.21	-1.11	0.254395	0.999961	LOC568926	ankyrin-2-like	chr1	XM_692286; ENSDART00000021693
12945795	2.53	2.6	0.06	0.32	-1.05	0.721467	0.999961			chr1
12945797	3.29	3.23	0.08	0.21	1.04	0.511234	0.999961	il8	interleukin 8	chr1	XM_001342570
12945802	6.03	5.88	0.21	0.22	1.11	0.356973	0.999961	ppp2r2c	protein phosphatase 2 (formerly 2A), regulatory subunit B, gamma isoform	chr1	BC109406; NM_001037394; ENSDART00000017679; ENSDART00000075749
12945816	4.02	4.19	0.22	0.24	-1.13	0.186535	0.999961	crmp1	collapsin response mediator protein 1	chr1	AY987372; NM_001020725; ENSDART00000098095; ENSDART00000064468
12945833	3.96	4.01	0.23	0.33	-1.04	0.722974	0.999961			chr1
12945835	8.7	8.72	0.1	0.08	-1.01	0.816498	0.999961	fip1l1b	FIP1 like 1b (S. cerevisiae)	chr1	BC083370; BC152155; BC165170; NM_001006042; ENSDART00000103346
12945851	9.42	9.43	0.08	0.11	-1.01	0.628831	0.999961	chic2	cysteine-rich hydrophobic domain 2	chr1	BC047177; BC152674; BC164880; NM_201120; ENSDART00000030083
12945858	4.17	4.12	0.22	0.37	1.04	0.951633	0.999961	slc34a2a	solute carrier family 34 (sodium phosphate), member 2a	chr1	AF121796; BC096858; NM_131624; ENSDART00000024328
12945872	8.3	8.33	0.13	0.11	-1.02	0.998252	0.999961	rbpja	recombination signal binding protein for immunoglobulin kappa J region a	chr1	AY128532; AY332617; BC092918; BC163922; NM_198878; ENSDART00000005067
12945882	4.42	4.62	0.22	0.25	-1.15	0.132243	0.999961	stim2	stromal interaction molecule 2	chr1	XM_002660408; ENSDART00000114097
12945895	6.8	6.57	0.19	0.19	1.17	0.245585	0.999961	LOC100148296	piggyBac transposable element-derived protein 5-like	chr1	XM_001923698
12945899	5.52	5.43	0.09	0.14	1.06	0.390224	0.999961	LOC100535422; dre-mir-2185-3; dre-mir-2185-2; dre-mir-2185-1	serine/threonine-protein kinase pim-3-like; dre-mir-2185-3; dre-mir-2185-2; dre-mir-2185-1	chr1	XM_003200361; ENSDART00000128096; ENSDART00000131733
12945906	2.2	2.24	0.22	0.14	-1.03	0.475374	0.999961	LOC100330218	serine/threonine-protein kinase pim-3-like	chr1	XM_003197637
12945913	2.24	2.13	0.08	0.11	1.08	0.106521	0.999961			chr1
12945915	7.39	7.04	0.52	0.4	1.27	0.451923	0.999961	LOC100330441	uncharacterized LOC100330441	chr1	XM_002667233
12945921	2.47	2.35	0.07	0.06	1.09	0.027859	0.999961			chr1
12945923	4.67	4.63	0.25	0.19	1.03	0.26583	0.999961	LOC568198	protocadherin-7-like	chr1	XM_003197638; ENSDART00000111475
12945930	3.72	3.77	0.1	0.11	-1.03	0.225276	0.999961			chr1
12945932	3.28	3.25	0.21	0.17	1.02	0.642535	0.999961	itln1	intelectin 1	chr1	EU583680; BC124294; BC164264; NM_001076622; ENSDART00000121868
12945941	6.74	6.68	0.1	0.12	1.04	0.19227	0.999961	LOC568024; LOC100329505	heparan-alpha-glucosaminide N-acetyltransferase-like; uncharacterized LOC100329505	chr1	XM_691333; BC135091; ENSDART00000109911
12945958	7.81	7.76	0.08	0.11	1.03	0.378388	0.999961	pi4k2b	phosphatidylinositol 4-kinase type 2 beta	chr1	AY929291; BC129195; NM_001045485; ENSDART00000033018
12945969	2.53	2.6	0.19	0.18	-1.05	0.523316	0.999961			chr1
12945971	3.55	3.63	0.13	0.16	-1.06	0.302074	0.999961	LOC567965; DLC1	rho GTPase-activating protein 7-like; deleted in liver cancer 1	chr1	XM_001921739; ENSDART00000109970
12945976	2.29	2.29	0.22	0.16	1	0.364014	0.999961			chr1
12945978	2.9	2.75	0.13	0.19	1.11	0.254746	0.999961			chr1
12945980	3.32	3.34	0.19	0.27	-1.01	0.586757	0.999961			chr1
12945982	2.49	2.72	0.09	0.14	-1.18	0.01012	0.999961			chr1
12945984	4.6	4.16	0.34	0.29	1.36	0.028942	0.999961			chr1
12945987	2.14	2.15	0.13	0.09	-1	0.985225	0.999961			chr1
12945990	5.94	5.56	0.16	0.24	1.3	0.010821	0.999961	TUSC3	tumor suppressor candidate 3	chr1	ENSDART00000122503
12945995	3.05	3.02	0.1	0.1	1.02	0.482746	0.999961			chr1
12945997	3.6	3.57	0.14	0.14	1.02	0.801814	0.999961	micu3a; EFHA2 (1 of 2)	mitochondrial uptake family, member 3a; EF-hand domain family, member A2	chr1	XM_001919516; ENSDART00000113266
12946012	7.74	7.75	0.09	0.12	-1.01	0.753613	0.999961	vps37a	vacuolar protein sorting 37A	chr1	BC059584; BC063954; NM_199990; ENSDART00000078675
12946025	4.23	4.18	0.27	0.2	1.04	0.959275	0.999961	mtmr7b	myotubularin related protein 7b	chr1	ENSDART00000127370
12946028	7.07	6.88	0.17	0.12	1.14	0.022692	0.999961	LOC557250	microtubule-associated tumor suppressor 1 homolog A-like	chr1	XM_001919934; ENSDART00000048855
12946042	9.6	9.58	0.12	0.12	1.01	0.858433	0.999961	pcm1; PCM1	pericentriolar material 1	chr1	NM_001115123; BC047842; ENSDART00000149026; ENSDART00000089654
12946085	2.37	2.54	0.13	0.11	-1.12	0.015102	0.999961	asah1b	N-acylsphingosine amidohydrolase (acid ceramidase) 1b	chr1	ENSDART00000040434
12946087	2.75	2.7	0.27	0.2	1.04	0.753176	0.999961			chr1
12946089	4.85	4.85	0.18	0.3	-1	0.813215	0.999961	fat1	FAT tumor suppressor homolog 1	chr1	AF469608; NM_212967; ENSDART00000145068; ENSDART00000131333; ENSDART00000010526; ENSDART00000103262
12946114	9.31	9.28	0.1	0.11	1.02	0.567536	0.999961	casp3a	caspase 3, apoptosis-related cysteine protease a	chr1	AB047003; BC078310; NM_131877; ENSDART00000139702; ENSDART00000140076; ENSDART00000005593; ENSDART00000131927
12946123	3.34	3.2	0.23	0.27	1.1	0.266547	0.999961			chr1
12946125	4.31	4.12	0.14	0.22	1.14	0.500982	0.999961	acsl1	acyl-CoA synthetase long-chain family member 1	chr1	BC100000; BC155225; NM_001031837; ENSDART00000039917; ENSDART00000125125
12946127	5.08	5.21	0.1	0.16	-1.1	0.513717	0.999961	helt	hey-like transcription factor	chr1	AY549496; BC092667; BC164618; NM_207065; ENSDART00000078889
12946132	3.72	3.7	0.23	0.2	1.01	0.872333	0.999961			chr1
12946134	3.3	3.23	0.31	0.16	1.05	0.866807	0.999961	slc25a4	solute carrier family 25 (mitochondrial carrier; adenine nucleotide translocator), member 4	chr1	BC050956; BC067329; NM_214702; ENSDART00000030665
12946139	6.01	6.06	0.18	0.18	-1.04	0.499029	0.999961	zgc:85910	zgc:85910	chr1	ENSDART00000146258; ENSDART00000078874
12946142	5.32	5.36	0.18	0.17	-1.02	0.10435	0.999961	ankrd37	ankyrin repeat domain 37	chr1	NM_001145614; ENSDART00000103236
12946147	2.41	2.52	0.18	0.16	-1.08	0.461052	0.999961			chr1
12946149	2.42	2.53	0.22	0.18	-1.08	0.968699	0.999961			chr1
12946151	3.75	3.86	0.31	0.24	-1.08	0.249484	0.999961	SORBS2A		chr1	ENSDART00000138475
12946156	3.85	3.79	0.16	0.14	1.04	0.618993	0.999961			chr1
12946159	3.77	3.79	0.19	0.15	-1.02	0.856251	0.999961	tlr3	toll-like receptor 3	chr1	AY616582; BC107955; NM_001013269; ENSDART00000013021; ENSDART00000128529
12946168	3.9	3.73	0.13	0.25	1.13	0.199286	0.999961	cyp4v8	cytochrome P450, family 4, subfamily V, polypeptide 8	chr1	BC125968; BC165389; NM_001077602; ENSDART00000089480; ENSDART00000138598
12946182	4.03	3.86	0.14	0.33	1.13	0.209558	0.999961	LOC100536797; LOC100004075; LOC100535223; LOC100535751	uncharacterized LOC100536797; uncharacterized LOC100004075; uncharacterized LOC100535223; uncharacterized LOC100535751	chr1	XM_003199000; ENSDART00000150962
12946190	3.18	3.38	0.19	0.28	-1.15	0.274069	0.999961			chr1
12946194	2.64	2.7	0.13	0.17	-1.04	0.518098	0.999961			chr1
12946196	5.66	5.56	0.19	0.19	1.07	0.537957	0.999961	mtnr1aa	melatonin receptor 1A a	chr1	BC092957; NM_131393; ENSDART00000054674
12946199	2.55	2.62	0.08	0.12	-1.05	0.055921	0.999961			chr1
12946201	2.51	2.62	0.13	0.31	-1.07	0.558261	0.999961			chr1
12946203	3.59	3.53	0.19	0.04	1.05	0.336592	0.999961	si:dkey-192k22.2	si:dkey-192k22.2	chr1	XM_001334757; ENSDART00000142515
12946210	2.86	2.77	0.18	0.12	1.06	0.050023	0.999961			chr1
12946212	5.92	6.09	0.19	0.14	-1.12	0.153727	0.999961			chr1
12946215	5.15	5.04	0.33	0.44	1.08	0.591646	0.999961	si:dkey-167i21.2; SI:DKEY-167I21.2	si:dkey-167i21.2	chr1	BC134138; ENSDART00000146769; ENSDART00000131423; ENSDART00000142026; ENSDART00000145534; ENSDART00000137171
12946219	6.54	6.6	0.18	0.28	-1.04	0.711145	0.999961	zgc:73228	zgc:73228	chr1	BC059570; ENSDART00000078610
12946223	4.24	4.11	0.35	0.4	1.09	0.721459	0.999961	LOC100535985	uncharacterized LOC100535985	chr1	XM_003197640
12946230	9.75	9.73	0.11	0.11	1.02	0.550281	0.999961	si:dkey-20n3.1	si:dkey-20n3.1	chr1	XM_690108; ENSDART00000139241; ENSDART00000089233
12946247	5.76	5.88	0.23	0.17	-1.08	0.21831	0.999961	limch1a	LIM and calponin homology domains 1a	chr1	NM_001145577; ENSDART00000132379; ENSDART00000137940; ENSDART00000113023; ENSDART00000126770
12946281	7.97	7.9	0.06	0.15	1.05	0.231362	0.999961	exosc9	exosome component 9	chr1	BC083243; BC164713; NM_001006077; ENSDART00000002886; ENSDART00000131948
12946294	8.97	8.94	0.16	0.22	1.02	0.785661	0.999961	ptpn9b; PTPN9B	protein tyrosine phosphatase, non-receptor type 9, b	chr1	XM_685567; FN428709; ENSDART00000114514
12946310	2.13	2.29	0.11	0.07	-1.12	0.007983	0.999961			chr1
12946312	3.99	3.98	0.31	0.33	1.01	0.214281	0.999961	si:dkeyp-118a3.2	si:dkeyp-118a3.2	chr1	XM_701067
12946322	4.14	4.22	0.24	0.25	-1.06	0.611224	0.999961	tyrp1b	tyrosinase-related protein 1b	chr1	BC076406; NM_001002749; ENSDART00000078594
12946331	9.82	9.86	0.11	0.09	-1.02	0.662549	0.999961	clock3	clock homolog 3 (mouse)	chr1	AB087256; BC162682; NM_178295; ENSDART00000133959; ENSDART00000144403; ENSDART00000133758; ENSDART00000136307; ENSDART00000103119; ENSDART00000012552
12946354	5.06	5.05	0.1	0.24	1.01	0.853939	0.999961			chr1
12946356	3.13	2.99	0.24	0.16	1.1	0.446472	0.999961	LOC795807	novel protein similar to vertebrate Usher syndrome 3A (USH3A)	chr1	NM_001114690; ENSDART00000103091
12946360	8.98	8.93	0.05	0.15	1.03	0.514673	0.999961	smc2; si:dkey-245p14.4	structural maintenance of chromosomes 2; si:dkey-245p14.4	chr1	NM_199542; NM_001114848; ENSDART00000109416; ENSDART00000008616; ENSDART00000103089
12946382	3.69	3.86	0.3	0.28	-1.13	0.76154	0.999961	LOC563777	Proteasome-associated protein ECM29 homolog-like	chr1	NM_001162486; ENSDART00000088949
12946384	6.48	6.45	0.2	0.14	1.02	0.291761	0.999961	si:dkey-245p14.2	si:dkey-245p14.2	chr1	NM_001135257; BC154560; ENSDART00000088933; ENSDART00000141579; ENSDART00000143077; ENSDART00000111555
12946397	8.66	8.66	0.06	0.21	-1	0.841483	0.999961	tmem192	transmembrane protein 192	chr1	BC066623; BC150390; NM_001102393; ENSDART00000054575
12946404	4.87	4.75	0.1	0.29	1.09	0.992103	0.999961	LOC797069	e3 ubiquitin-protein ligase MARCH1-like	chr1	XM_001337487; ENSDART00000131206; ENSDART00000054581
12946413	7.37	7.54	0.17	0.16	-1.12	0.224144	0.999961	si:ch211-42i9.8	si:ch211-42i9.8	chr1	NM_001145618; ENSDART00000138276; ENSDART00000112490
12946436	2.41	2.39	0.24	0.16	1.02	0.807839	0.999961			chr1
12946438	6.65	6.61	0.35	0.12	1.03	0.459122	0.999961	LOC797291	zinc finger and BTB domain-containing protein 5-like	chr1	XM_001337728
12946441	7.94	7.78	0.29	0.33	1.12	0.257483	0.999961	LOC797291	zinc finger and BTB domain-containing protein 5-like	chr1	XM_001337728
12946444	2.83	2.77	0.09	0.18	1.04	0.499582	0.999961	grhprb	glyoxylate reductase/hydroxypyruvate reductase b	chr1	ENSDART00000147502
12946446	7.8	7.89	0.03	0.11	-1.06	0.503395	0.999961	si:dkey-82j4.2	si:dkey-82j4.2	chr1	XM_690663; ENSDART00000111454
12946473	6.27	6.14	0.22	0.08	1.09	0.373537	0.999961			chr1
12946475	5.41	5.53	0.17	0.22	-1.09	0.350597	0.999961	LOC564990; APBB2B	amyloid beta A4 precursor protein-binding family B member 2-like	chr1	XM_688300; ENSDART00000138796; ENSDART00000146232; ENSDART00000141168; ENSDART00000088750
12946495	2.41	2.32	0.11	0.17	1.06	0.394147	0.999961			chr1
12946497	4.1	4.13	0.19	0.2	-1.02	0.771993	0.999961			chr1
12946499	4.51	4.37	0.24	0.27	1.1	0.484028	0.999961	mettl14	methyltransferase like 14	chr1	BC066377; NM_207071; ENSDART00000102993
12946501	4.83	4.7	0.19	0.26	1.1	0.184316	0.999961	LOC566809	neurotrypsin-like	chr1	XM_001920264; ENSDART00000140263; ENSDART00000088653
12946514	2.43	2.44	0.13	0.12	-1.01	0.936663	0.999961			chr1
12946516	5.93	5.86	0.25	0.18	1.05	0.668276	0.999961			chr1
12946518	2.81	2.74	0.18	0.2	1.05	0.790342	0.999961			chr1
12946520	5.96	6.04	0.17	0.16	-1.06	0.378555	0.999961	SI:CH211-142C4.1		chr1	ENSDART00000132440
12946523	4.92	4.92	0.17	0.32	-1	0.732168	0.999961	spock3	sparc/osteonectin, cwcv and kazal-like domains proteoglycan (testican) 3	chr1	BC096871; BC134996; ENSDART00000145418; ENSDART00000148518; ENSDART00000139461; ENSDART00000102969; ENSDART00000078295
12946540	3.81	3.82	0.07	0.26	-1.01	0.916121	0.999961			chr1
12946543	2.5	2.41	0.11	0.15	1.07	0.309384	0.999961	cpe	carboxypeptidase E	chr1	ENSDART00000078271
12946545	5.1	5.2	0.17	0.18	-1.08	0.230407	0.999961	msmo1	methylsterol monooxygenase 1	chr1	ENSDART00000078277; ENSDART00000100817
12946548	2.2	2.21	0.07	0.27	-1.01	0.57287	0.999961			chr1
12946551	4.8	4.66	0.35	0.17	1.1	0.719043	0.999961	LOC100537838	uncharacterized LOC100537838	chr1	ENSDART00000136556
12946554	4.57	4.49	0.1	0.1	1.06	0.451893	0.999961			chr1
12946556	6.72	6.71	0.36	0.17	1	0.898523	0.999961	si:dkey-253i9.4	si:dkey-253i9.4	chr1	XM_001333800; ENSDART00000141077; ENSDART00000146630; ENSDART00000087670
12946562	3.08	3.06	0.16	0.12	1.02	0.921646	0.999961			chr1
12946564	7.57	7.41	0.2	0.51	1.12	0.348948	0.999961	med28	mediator complex subunit 28	chr1	BC085569; BC164956; NM_001007770; ENSDART00000054442; ENSDART00000145661
12946570	5.96	5.96	0.24	0.24	-1	0.535204	0.999961	zgc:123274	zgc:123274	chr1	BC108066; NM_001037378; ENSDART00000147076; ENSDART00000006147; ENSDART00000146638
12946585	4.21	4.29	0.14	0.12	-1.06	0.164441	0.999961	pax5	paired box gene 5	chr1	NM_131638; ENSDART00000132602; ENSDART00000054395; ENSDART00000076986
12946600	7.86	7.88	0.1	0.07	-1.02	0.814246	0.999961	zgc:153957	zgc:153957	chr1	BC131836; ENSDART00000087729; ENSDART00000132090
12946623	3.67	3.7	0.12	0.06	-1.02	0.714909	0.999961	dnah6	dynein, axonemal, heavy chain 6	chr1	XM_001921217; ENSDART00000141317; ENSDART00000054388
12946691	2.72	2.59	0.19	0.11	1.09	0.125415	0.999961	si:dkey-234d14.2; LOC792586; LOC100007445	si:dkey-234d14.2; uncharacterized LOC792586; uncharacterized LOC100007445	chr1	XM_001333523; ENSDART00000147193
12946694	8.52	8.27	0.06	0.19	1.19	0.036024	0.999961	anxa5b	annexin A5b	chr1	AY178799; BC046873; BC065430; BC155280; BC164112; NM_181757; ENSDART00000019698
12946707	4.18	4.22	0.27	0.19	-1.03	0.539071	0.999961	zmynd10	zinc finger, MYND-type containing 10	chr1	BC054130; NM_200397; ENSDART00000017413
12946720	5.45	5.56	0.15	0.23	-1.08	0.163131	0.999961	tapt1	Transmembrane anterior posterior transformation protein 1 homolog-like	chr1	NM_001123250; ENSDART00000086867
12946724	3.07	3.04	0.25	0.24	1.02	0.494383	0.999961	ldb2b	LIM-domain binding factor 2b	chr1	ENSDART00000043556
12946726	3.3	3.31	0.18	0.1	-1.01	0.997757	0.999961			chr1
12946729	8.27	8.28	0.1	0.13	-1.01	0.641153	0.999961	gtf2e2	general transcription factor IIE, polypeptide 2, beta	chr1	BC067173; NM_212731; ENSDART00000138235; ENSDART00000016488
12946739	4.38	4.25	0.19	0.31	1.1	0.887011	0.999961	LPHN3		chr1	ENSDART00000146871; ENSDART00000144208; ENSDART00000086797
12946741	2.17	2.26	0.16	0.16	-1.06	0.23674	0.999961			chr1
12946743	2.82	2.84	0.14	0.16	-1.01	0.285691	0.999961			chr1
12946745	2.29	2.43	0.14	0.16	-1.1	0.293292	0.999961			chr1
12946748	3.4	3.38	0.09	0.29	1.02	0.84542	0.999961			chr1
12946750	4.2	4.1	0.15	0.05	1.07	0.267283	0.999961	LOC100332251; si:dkey-92j12.5; SI:DKEY-92J12.5	multiple PDZ domain protein-like; si:dkey-92j12.5	chr1	XM_002660451; XM_684312; ENSDART00000147857
12946795	5.54	5.71	0.19	0.19	-1.13	0.594842	0.999961	rpl9	ribosomal protein L9	chr1	ENSDART00000054338; ENSDART00000147800; ENSDART00000130277
12946802	7.41	7.55	0.12	0.07	-1.1	0.016774	0.999961	lias	lipoic acid synthetase	chr1	BC056561; BC154781; NM_001110401; ENSDART00000036448; ENSDART00000144792
12946815	6.31	6.52	0.36	0.34	-1.16	0.495691	0.999961	smim14	small integral membrane protein 14	chr1	BC068038; NM_205602; ENSDART00000008201
12946819	7.97	7.92	0.08	0.1	1.03	0.22376	0.999961	ube2kb	ubiquitin-conjugating enzyme E2Kb (UBC1 homolog, yeast)	chr1	BC086816; BC154174; BC165002; NM_001008611; ENSDART00000139003; ENSDART00000025770
12946829	8.26	8.35	0.16	0.11	-1.06	0.959067	0.999961	n4bp2	NEDD4 binding protein 2	chr1	BC125868; BC165684; NM_001079967; ENSDART00000087658; ENSDART00000134113
12946848	4.46	4.41	0.16	0.2	1.04	0.956747	0.999961	rhoh	ras homolog gene family, member H	chr1	AY865563; ENSDART00000102646
12946850	2.61	2.54	0.23	0.21	1.04	0.872491	0.999961	LOC568807; CHRNA9	neuronal acetylcholine receptor subunit alpha-9-I-like	chr1	XM_001920859; ENSDART00000140706; ENSDART00000077335
12946861	8.35	8.3	0.07	0.1	1.04	0.342784	0.999961	si:dkeyp-26a9.2; GSG2	si:dkeyp-26a9.2; germ cell associated 2 (haspin)	chr1	XM_681033; ENSDART00000134576; ENSDART00000139557; ENSDART00000142928
12946884	4.37	4.04	0.47	0.32	1.26	0.134057	0.999961	fam184b	family with sequence similarity 184, member B	chr1	NM_001201530; ENSDART00000145942; ENSDART00000077394
12946889	10.05	9.98	0.05	0.13	1.05	0.214865	0.999961	ncapg	non-SMC condensin I complex, subunit G	chr1	NM_001256205; ENSDART00000133659; ENSDART00000142879; ENSDART00000102609
12946914	6.42	6.49	0.27	0.29	-1.05	0.432945	0.999961	LOC100535740	putative uncharacterized protein ENSP00000382790-like	chr1	ENSDART00000138852
12946916	2.33	2.48	0.08	0.11	-1.1	0.141043	0.999961			chr1
12946918	3.58	3.47	0.18	0.24	1.08	0.230535	0.999961	slit2	slit (Drosophila) homolog 2	chr1	AF210321; NM_131735; ENSDART00000007531
12946949	3.28	3.21	0.38	0.27	1.05	0.671062	0.999961	lrba	LPS-responsive vesicle trafficking, beach and anchor containing	chr1	ENSDART00000025224
12946951	3.08	3.1	0.14	0.14	-1.01	0.735487	0.999961			chr1
12946953	2.78	2.97	0.12	0.16	-1.14	0.034627	0.999961			chr1
12946955	4.7	4.76	0.33	0.31	-1.05	0.954166	0.999961	mab21l2	mab-21-like 2	chr1	AY038031; BC065628; NM_152975; ENSDART00000014608
12946958	3.27	3.17	0.14	0.33	1.07	0.964876	0.999961			chr1
12946967	9.42	9.44	0.12	0.15	-1.01	0.99792	0.999961			chr1
12946978	3.87	3.91	0.28	0.36	-1.03	0.899943	0.999961	LOC100330003	non-specific serine/threonine protein kinase-like	chr1	XM_002660444; ENSDART00000139913
12946985	4.86	4.88	0.18	0.18	-1.02	0.500726	0.999961	zgc:171517; qdprb2; LOC100536973	zgc:171517; quinoid dihydropteridine reductase b2; dihydropteridine reductase-like	chr1	BC153949; NM_001109710; ENSDART00000102542
12946992	2.89	2.5	0.32	0.32	1.3	0.420913	0.999961	LOC100535783	dihydropteridine reductase-like	chr1	ENSDART00000123789; ENSDART00000147363
12947004	6.93	6.88	0.17	0.2	1.03	0.210391	0.999961	LOC100536925; QDPR (7 of 7)	dihydropteridine reductase-like; quinoid dihydropteridine reductase	chr1	XM_003197651; ENSDART00000130356
12947013	6.94	6.86	0.1	0.18	1.05	0.102279	0.999961	qdprb2; LOC100535783	quinoid dihydropteridine reductase b2; dihydropteridine reductase-like	chr1	BC151960; BC151989; NM_001109710; ENSDART00000129804; ENSDART00000123789; ENSDART00000147363
12947022	7.01	6.86	0.13	0.32	1.1	0.237281	0.999961	LOC100536925; qdprb2; QDPR (7 of 7)	dihydropteridine reductase-like; quinoid dihydropteridine reductase b2; quinoid dihydropteridine reductase	chr1	XM_003197651; BC151989; NM_001109710; ENSDART00000109349; ENSDART00000130356
12947031	8.54	8.57	0.05	0.16	-1.02	0.57619	0.999961	fam160a1	family with sequence similarity 160, member A1	chr1	XM_001921087; ENSDART00000086556
12947046	10.23	10.12	0.06	0.11	1.08	0.068677	0.999961	zgc:73273	zgc:73273	chr1	BC059602; BC154214; NM_200771; ENSDART00000076519
12947050	2.61	2.59	0.26	0.39	1.01	0.354864	0.999961			chr1
12947062	3.23	3.01	0.15	0.14	1.17	0.104877	0.999961			chr1
12947064	2.79	2.79	0.19	0.19	1	0.730066	0.999961			chr1
12947066	2.64	2.66	0.17	0.22	-1.01	0.650773	0.999961			chr1
12947068	2.74	2.74	0.15	0.18	1	0.745378	0.999961			chr1
12947070	2.18	2.35	0.11	0.23	-1.13	0.227804	0.999961			chr1
12947072	2.03	2.11	0.07	0.13	-1.06	0.098779	0.999961			chr1
12947074	3.21	3.06	0.11	0.1	1.11	0.160141	0.999961			chr1
12947076	2.21	2.21	0.11	0.12	1.01	0.46066	0.999961			chr1
12947078	2.23	2.35	0.12	0.13	-1.08	0.207227	0.999961			chr1
12947080	6.72	6.69	0.09	0.39	1.02	0.419194	0.999961	mnd1	meiotic nuclear divisions 1 homolog (S. cerevisiae)	chr1	BC078223; NM_001003597; ENSDART00000054265; ENSDART00000141648
12947090	9	9.03	0.04	0.06	-1.02	0.226462	0.999961	si:ch211-208h7.4; LOC100535940	si:ch211-208h7.4; transmembrane protein 131-like	chr1	XM_688724; ENSDART00000133208; ENSDART00000111426
12947121	3.8	3.72	0.19	0.21	1.06	0.754409	0.999961			chr1
12947123	4.09	4.18	0.38	0.16	-1.06	0.568685	0.999961	arfip1	ADP-ribosylation factor interacting protein 1 (arfaptin 1)	chr1	ENSDART00000125686
12947125	5.61	5.76	0.22	0.23	-1.11	0.423373	0.999961	arfip1	ADP-ribosylation factor interacting protein 1 (arfaptin 1)	chr1	ENSDART00000102501; ENSDART00000141892; ENSDART00000125686
12947129	3.8	3.88	0.24	0.21	-1.06	0.333206	0.999961			chr1
12947131	3.11	3.04	0.1	0.16	1.05	0.300891	0.999961			chr1
12947134	9.71	9.74	0.04	0.05	-1.02	0.208031	0.999961	plrg1	pleiotropic regulator 1	chr1	AY391450; AY648817; BC045416; BC085620; BC155783; BC164448; BC171651; NM_213440; ENSDART00000054235; ENSDART00000125834; ENSDART00000131111; ENSDART00000123032
12947154	4.7	4.76	0.25	0.19	-1.04	0.784703	0.999961			chr1
12947156	4.27	4.09	0.18	0.28	1.13	0.52342	0.999961			chr1
12947158	2.91	2.78	0.13	0.32	1.1	0.899258	0.999961	lrata	lecithin retinol acyltransferase a (phosphatidylcholine--retinol O-acyltransferase a)	chr1	BC078235; NM_001204131; ENSDART00000054228
12947162	3.7	3.54	0.15	0.28	1.12	0.22439	0.999961			chr1
12947166	3.22	3.32	0.11	0.12	-1.07	0.473324	0.999961	si:dkey-30k22.5	si:dkey-30k22.5	chr1	NM_001201411; ENSDART00000141020; ENSDART00000123488
12947171	3.63	3.69	0.21	0.19	-1.04	0.991211	0.999961	LOC100003852	neuropeptide Y receptor type 2-like	chr1	XM_001343265; ENSDART00000140172
12947173	3.03	2.98	0.12	0.19	1.04	0.382771	0.999961	gucy1a3	guanylate cyclase 1, soluble, alpha 3	chr1	HE577852; BC093232; NM_001017725; ENSDART00000143822; ENSDART00000102455; ENSDART00000016936
12947184	4.03	3.99	0.16	0.15	1.03	0.296335	0.999961	gucy1b3	guanylate cyclase 1, soluble, beta 3	chr1	NM_001251945; ENSDART00000129471; ENSDART00000132082
12947200	3.23	3.39	0.13	0.2	-1.12	0.061559	0.999961	fabp2	fatty acid binding protein 2, intestinal	chr1	AF180921; AF541953; BC075970; NM_131431; ENSDART00000027973; ENSDART00000136984
12947207	3.18	3.15	0.15	0.17	1.02	0.193863	0.999961			chr1
12947210	2.85	2.8	0.13	0.26	1.04	0.735908	0.999961	im:7158034	im:7158034	chr1	ENSDART00000137869
12947212	4.54	4.84	0.09	0.24	-1.23	0.114762	0.999961	mxd4; MXD4	MAX dimerization protein 4	chr1	BC090419; ENSDART00000059264
12947221	5.26	5.21	0.19	0.2	1.04	0.770658	0.999961	ndufb6	NADH dehydrogenase (ubiquinone) 1 beta subcomplex, 6	chr1	BC059684; NM_200808; ENSDART00000054205
12947229	5.97	5.78	0.23	0.2	1.14	0.139425	0.999961	toporsa	topoisomerase I binding, arginine/serine-rich a	chr1	BC125819; ENSDART00000129269; ENSDART00000102379
12947247	8.42	8.4	0.1	0.13	1.02	0.867536	0.999961	toporsa	topoisomerase I binding, arginine/serine-rich a	chr1	BC125819; ENSDART00000129269; ENSDART00000102379; ENSDART00000127154; ENSDART00000121658
12947248	8.25	8.24	0.1	0.13	1.01	0.959895	0.999961	toporsa	topoisomerase I binding, arginine/serine-rich a	chr1	BC125819; ENSDART00000129269; ENSDART00000102379; ENSDART00000121658
12947249	7.17	7.12	0.13	0.09	1.04	0.900393	0.999961	mtap	methylthioadenosine phosphorylase	chr1	BC046035; BC056545; BC164800; NM_200554; ENSDART00000054208
12947261	3.49	3.62	0.12	0.32	-1.1	0.135487	0.999961	TET2		chr1	ENSDART00000113020
12947273	3.03	3.2	0.24	0.43	-1.13	0.565995	0.999961	LOC100535068; arhgef38; ARHGEF38	rho guanine nucleotide exchange factor 38-like; Rho guanine nucleotide exchange factor (GEF) 38	chr1	XM_003197658; XM_002660471; ENSDART00000112263
12947294	7.51	7.27	0.24	0.12	1.18	0.093852	0.999961	g3bp2; LOC100334657	GTPase activating protein (SH3 domain) binding protein 2; ras GTPase-activating protein-binding protein 2-like	chr1	BC129213; NM_001080563; ENSDART00000046376
12947303	7.78	7.69	0.14	0.15	1.07	0.149862	0.999961	uso1; LOC100334773	USO1 homolog, vesicle docking protein (yeast); general vesicular transport factor p115-like	chr1	BC045300; BC165676; NM_200155; ENSDART00000011809; ENSDART00000112329
12947335	7.89	7.81	0.35	0.24	1.06	0.988879	0.999961	LOC100334657; G3BP2 (1 of 3)	ras GTPase-activating protein-binding protein 2-like; GTPase activating protein (SH3 domain) binding protein 2	chr1	XM_002660462; ENSDART00000132535
12947349	9.15	9.18	0.16	0.17	-1.01	0.955283	0.999961	USO1 (2 of 2)	USO1 vesicle transport factor	chr1	ENSDART00000130805
12947368	2.88	2.92	0.2	0.33	-1.02	0.777467	0.999961			chr1
12947370	2.62	2.57	0.22	0.12	1.03	0.487356	0.999961			chr1
12947374	4.93	4.72	0.31	0.3	1.15	0.178599	0.999961	LOC556494	uncharacterized LOC556494	chr1	XM_001922202
12947381	4.76	4.86	0.19	0.29	-1.07	0.187156	0.999961	LOC556354	serine/threonine-protein kinase 6-like	chr1	XM_679142
12947389	8.77	8.75	0.19	0.23	1.01	0.243605	0.999961	coro2a	coronin, actin binding protein, 2A	chr1	BC060941; NM_199643; ENSDART00000011645; ENSDART00000152169; ENSDART00000152643; ENSDART00000152306
12947402	4.71	4.76	0.27	0.21	-1.03	0.880516	0.999961	anp32b	acidic (leucine-rich) nuclear phosphoprotein 32 family, member B	chr1	BC065856; NM_212603; ENSDART00000102500
12947405	3.79	3.89	0.2	0.2	-1.08	0.577451	0.999961	si:dkey-25o16.2	si:dkey-25o16.2	chr1	XM_700557; ENSDART00000152803; ENSDART00000152144; ENSDART00000152785; ENSDART00000152393; ENSDART00000152617
12947411	9.81	9.75	0.04	0.1	1.05	0.132258	0.999961	si:dkey-25o16.4; SPAG5	si:dkey-25o16.4; sperm associated antigen 5	chr1	XM_690920; ENSDART00000152299
12947415	10.04	10.05	0.11	0.07	-1.01	0.654798	0.999961	si:dkey-25o16.4; SPAG5	si:dkey-25o16.4; sperm associated antigen 5	chr1	XM_690920; ENSDART00000152299
12947423	7.96	7.92	0.11	0.1	1.03	0.571717	0.999961	si:dkey-25o16.4; SPAG5	si:dkey-25o16.4; sperm associated antigen 5	chr1	XM_690920; ENSDART00000152299
12947428	2.39	2.32	0.18	0.27	1.06	0.517865	0.999961			chr1
12947431	2.17	2.17	0.37	0.13	-1	0.385891	0.999961			chr1
12947433	2.13	2.03	0.12	0.16	1.07	0.393644	0.999961			chr1
12947435	2.41	2.36	0.12	0.1	1.03	0.507769	0.999961			chr1
12947437	3.37	3.57	0.15	0.24	-1.16	0.3348	0.999961	bnc2	basonuclin 2	chr1	GQ229411; BC157380; NM_001122755; ENSDART00000102322; ENSDART00000128671; ENSDART00000125744; ENSDART00000129074
12947459	3.45	3.3	0.08	0.21	1.11	0.227969	0.999961			chr1
12947462	3.22	2.98	0.2	0.15	1.18	0.202482	0.999961			chr1
12947476	4.47	4.56	0.19	0.38	-1.07	0.654943	0.999961			chr1
12947486	6.5	6.48	0.15	0.19	1.02	0.568646	0.999961	pspc1	paraspeckle component 1	chr1	BC116549; BC134024; NM_001045258; ENSDART00000102335
12947498	3.44	3.37	0.13	0.1	1.05	0.428449	0.999961	zgc:153638	zgc:153638	chr1	BC125881; NM_001077787; ENSDART00000102337
12947507	9.49	9.57	0.15	0.28	-1.06	0.818724	0.999961	sgut1	SGT1, suppressor of G2 allele of SKP1 (S. cerevisiae)	chr1	BC085582; BC152151; BC164350; NM_001007361; ENSDART00000115319; ENSDART00000135432; ENSDART00000148854; ENSDART00000149745; ENSDART00000026147
12947521	5.87	5.91	0.11	0.18	-1.03	0.994885	0.999961	chst10	carbohydrate sulfotransferase 10	chr1	BC079482; NM_001003779; ENSDART00000133844; ENSDART00000047211; ENSDART00000149420; ENSDART00000149785; ENSDART00000149817; ENSDART00000149479
12947531	6.91	6.88	0.13	0.18	1.02	0.50965	0.999961	psip1	PC4 and SFRS1 interacting protein 1	chr1	BC095038; NM_001020726; ENSDART00000123655
12947546	2.38	2.43	0.17	0.13	-1.04	0.58607	0.999961			chr1
12947548	4.67	4.66	0.31	0.14	1.01	0.914126	0.999961	si:ch1073-440b2.1	si:ch1073-440b2.1	chr1	XM_001340407; ENSDART00000148175
12947556	3.85	3.84	0.19	0.16	1	0.797626	0.999961			chr1
12947558	2.35	2.34	0.12	0.24	1	0.991543	0.999961			chr1
12947561	2.36	2.39	0.16	0.14	-1.02	0.893558	0.999961			chr1
12947563	2.44	2.52	0.07	0.14	-1.06	0.127165	0.999961			chr1
12947566	3.65	3.65	0.2	0.17	-1	0.813009	0.999961	timmdc1	translocase of inner mitochondrial membrane domain containing 1	chr1	BC092788; NM_001017828; ENSDART00000075502
12947572	2.77	2.7	0.2	0.07	1.05	0.47406	0.999961			chr1
12947574	2.51	2.45	0.25	0.32	1.04	0.919779	0.999961			chr1
12947576	2.26	2.32	0.13	0.08	-1.04	0.963742	0.999961			chr1
12947578	2.22	2.36	0.13	0.19	-1.1	0.133088	0.999961			chr1
12947580	3.51	3.51	0.31	0.4	-1	0.737377	0.999961			chr1
12947582	5.42	5.29	0.26	0.2	1.09	0.431718	0.999961	cbsa	cystathionine-beta-synthase a	chr1	BC092791; BC155149; BC164391; BC171477; NM_001111232; ENSDART00000141522; ENSDART00000053932; ENSDART00000126746
12947598	2.85	2.95	0.16	0.19	-1.07	0.722812	0.999961	cryaa	crystallin, alpha A	chr1	AY035778; BC083177; BC164886; NM_152950; ENSDART00000075539
12947603	6.86	6.93	0.27	0.24	-1.05	0.919399	0.999961	ankrd10a	ankyrin repeat domain 10a	chr1	BC044376; BC155115; NM_200980; ENSDART00000150133; ENSDART00000141441; ENSDART00000053926
12947610	5.84	6	0.13	0.15	-1.12	0.061318	0.999961	zgc:173948	zgc:173948	chr1	BC153464; ENSDART00000114536; ENSDART00000149219; ENSDART00000150004; ENSDART00000101876
12947620	5.3	5.37	0.24	0.31	-1.05	0.36491	0.999961	cars2	cysteinyl-tRNA synthetase 2, mitochondrial	chr1	XM_677640; ENSDART00000113735; ENSDART00000137055
12947636	6.69	6.5	0.32	0.2	1.14	0.38901	0.999961	zgc:56306	zgc:56306	chr1	BC050518; NM_200315; ENSDART00000053924
12947639	2.56	2.72	0.16	0.15	-1.12	0.111528	0.999961			chr1
12947641	7.22	7.16	0.07	0.2	1.04	0.061919	0.999961	lig4	ligase IV, DNA, ATP-dependent	chr1	BC150236; NM_001103123; ENSDART00000085648
12947644	3.87	3.76	0.31	0.28	1.08	0.549299	0.999961	LOC100149983	transmembrane protein FAM155A-like	chr1	XM_001921192; ENSDART00000112106
12947648	4.41	4.57	0.2	0.09	-1.12	0.028625	0.999961			chr1
12947652	3.9	4.09	0.2	0.2	-1.14	0.257898	0.999961			chr1
12947656	3.74	3.72	0.29	0.44	1.01	0.991108	0.999961			chr1
12947662	9.33	9.28	0.17	0.13	1.04	0.636635	0.999961	si:dkey-1h24.3	si:dkey-1h24.3	chr1	NM_001128244; ENSDART00000088290; ENSDART00000125402
12947678	6.52	6.43	0.19	0.18	1.06	0.679384	0.999961	si:dkey-1h24.3	si:dkey-1h24.3	chr1	NM_001128244; ENSDART00000088290; ENSDART00000136066
12947681	2.78	2.73	0.2	0.13	1.04	0.950851	0.999961	cpb2	carboxypeptidase B2 (plasma)	chr1	NM_001020703; BC095834; BC152600; ENSDART00000054059; ENSDART00000101856
12947694	9.3	9.28	0.04	0.07	1.02	0.453581	0.999961	zc3h13	zinc finger CCCH-type containing 13	chr1	NM_200522; BC055616; ENSDART00000054064; ENSDART00000110816
12947717	8.1	8.07	0.09	0.2	1.02	0.511772	0.999961	tm9sf2	transmembrane 9 superfamily member 2	chr1	BC049137; BC152673; NM_212728; ENSDART00000019743; ENSDART00000135873
12947735	4.53	4.59	0.46	0.24	-1.04	0.612006	0.999961	zic2b	zic family member 2 (odd-paired homolog, Drosophila) b	chr1	AF207751; BC098556; BC171625; BC171629; NM_001001820; ENSDART00000142184; ENSDART00000054066
12947742	7.99	7.9	0.1	0.19	1.06	0.302865	0.999961	pcca	propionyl-Coenzyme A carboxylase, alpha polypeptide	chr1	BC076408; BC155772; NM_001002746; ENSDART00000133905; ENSDART00000136786; ENSDART00000034097
12947764	5.94	6.03	0.13	0.15	-1.06	0.347057	0.999961	vps8	vacuolar protein sorting 8 homolog (S. cerevisiae)	chr1	NM_001080616; BC129389; ENSDART00000143639; ENSDART00000101779; ENSDART00000134311; ENSDART00000146783; ENSDART00000041419; ENSDART00000131092
12947809	3.5	3.36	0.27	0.22	1.11	0.275085	0.999961	tmem41ab	transmembrane protein 41ab	chr1	BC068328; NM_213083; ENSDART00000033024
12947815	3.41	3.43	0.12	0.12	-1.01	0.595148	0.999961			chr1
12947823	2.2	2.12	0.24	0.19	1.06	0.456123	0.999961	si:dkey-22o12.5; LOC100333319; GPR183 (3 of 3)	si:dkey-22o12.5; G-protein coupled receptor 183-B-like; G protein-coupled receptor 183	chr1	NM_001130812; ENSDART00000112778; ENSDART00000148342
12947827	3.58	3.52	0.27	0.38	1.04	0.617214	0.999961	GPR183 (3 of 3)	G protein-coupled receptor 183	chr1	ENSDART00000148342; ENSDART00000101763
12947829	2.17	2.22	0.11	0.1	-1.04	0.464059	0.999961			chr1
12947832	2.15	2.21	0.16	0.13	-1.04	0.703886	0.999961			chr1
12947834	9.64	9.62	0.07	0.06	1.02	0.788715	0.999961	bora	bora, aurora kinase A activator	chr1	BC085389; BC154177; BC171501; BC171529; NM_001007450; ENSDART00000143897; ENSDART00000127943; ENSDART00000062628; ENSDART00000127670
12947851	3.92	3.98	0.24	0.25	-1.05	0.506028	0.999961	dis3	DIS3 mitotic control homolog (S. cerevisiae)	chr1	XM_001336814; ENSDART00000085454
12947856	4.08	4.03	0.21	0.19	1.03	0.508885	0.999961			chr1
12947858	2.67	2.84	0.13	0.23	-1.12	0.711729	0.999961	AL954676.2		chr1	ENSDART00000128180
12947860	5.74	5.78	0.14	0.14	-1.03	0.787681	0.999961	metap1d	methionyl aminopeptidase type 1D (mitochondrial)	chr1	BC095283; NM_001024392; ENSDART00000022841; ENSDART00000149561
12947870	5.45	5.39	0.42	0.41	1.04	0.952534	0.999961	dlx2b	distal-less homeobox gene 2b	chr1	U67843; BC134899; NM_131297; ENSDART00000008469
12947874	4.24	4.3	0.25	0.46	-1.04	0.582883	0.999961	itga6b	integrin, alpha 6b	chr1	BC090458; NM_001013448; ENSDART00000102210; ENSDART00000148968; ENSDART00000148844
12947896	4.89	4.76	0.22	0.17	1.1	0.240638	0.999961	eef1a1b	eukaryotic translation elongation factor 1 alpha 1b	chr1	BC092884; BC154752; BC165592; NM_001017795; ENSDART00000137863; ENSDART00000075340
12947906	2.89	2.77	0.17	0.09	1.09	0.773153	0.999961	kcnq5b	potassium voltage-gated channel, KQT-like subfamily, member 5b	chr1	ENSDART00000085370
12947908	4.57	4.53	0.27	0.16	1.03	0.683165	0.999961	LOC100538140	uncharacterized LOC100538140	chr1	XR_117582
12947911	2.19	2.03	0.27	0.11	1.12	0.040856	0.999961			chr1
12947913	2.52	2.48	0.15	0.09	1.03	0.880337	0.999961			chr1
12947915	2.35	2.12	0.17	0.1	1.17	0.026598	0.999961			chr1
12947917	2.52	2.38	0.08	0.12	1.11	0.093856	0.999961			chr1
12947919	3.45	3.58	0.1	0.22	-1.09	0.464995	0.999961			chr1
12947921	3.46	3.53	0.16	0.19	-1.05	0.667435	0.999961			chr1
12947923	8.12	8.03	0.22	0.2	1.07	0.729819	0.999961			chr1
12947929	4.35	4.38	0.08	0.14	-1.02	0.945151	0.999961	LOC100329520	inhibin beta B chain-like	chr1	XM_002662570; ENSDART00000059762
12947932	2.12	2.27	0.25	0.21	-1.11	0.966838	0.999961			chr1
12947934	6.81	6.79	0.12	0.13	1.01	0.580569	0.999961	gli1	GLI-Kruppel family member 1	chr1	AY173030; NM_178296; ENSDART00000049151; ENSDART00000123101
12947948	2.76	2.67	0.2	0.3	1.06	0.692085	0.999961			chr1
12947950	3.96	3.92	0.17	0.18	1.03	0.353359	0.999961	cenpk	centromere protein K	chr1	ENSDART00000134158
12947954	5.01	4.92	0.14	0.08	1.07	0.19575	0.999961	cenpk	centromere protein K	chr1	ENSDART00000146891
12947956	8.49	8.46	0.09	0.24	1.02	0.457786	0.999961	slc2a15b	solute carrier family 2 (facilitated glucose transporter), member 15b	chr1	BC094298; BC165759; NM_001020494; ENSDART00000075286
12947970	3.55	3.53	0.17	0.26	1.02	0.605453	0.999961	fgf8b	fibroblast growth factor 8 b	chr1	AB100171; BC163345; BC163362; NM_182856; ENSDART00000057885
12947976	8.27	8.25	0.06	0.1	1.02	0.764054	0.999961	poll	polymerase (DNA directed), lambda	chr1	BC055597; BC065469; BC165409; NM_213243; ENSDART00000057880; ENSDART00000127666
12947987	7.57	7.47	0.11	0.2	1.08	0.943934	0.999961	wbp1lb	WW domain binding protein 1-like b	chr1	BC095609; BC164366; NM_001020631; ENSDART00000044214
12947994	4.14	4.08	0.2	0.19	1.05	0.805211	0.999961	as3mt	arsenic (+3 oxidation state) methyltransferase	chr1	BC095330; BC114313; NM_001039839; ENSDART00000057879; ENSDART00000144957
12948006	3.35	3.31	0.2	0.1	1.03	0.923007	0.999961	LOC565702	metal transporter CNNM2-like	chr1	ENSDART00000112333
12948014	3.6	3.62	0.22	0.24	-1.01	0.675229	0.999961			chr1
12948016	4.41	4.35	0.23	0.14	1.04	0.470341	0.999961	inab	internexin neuronal intermediate filament protein, alpha b	chr1	U89710; BC091905; NM_131032; ENSDART00000075260
12948020	2.81	2.69	0.11	0.16	1.09	0.149688	0.999961			chr1
12948022	4.71	4.73	0.15	0.19	-1.02	0.653139	0.999961	kal1a	Kallmann syndrome 1a sequence	chr1	AF163310; BC060938; NM_131358; ENSDART00000007522
12948037	2.7	2.66	0.16	0.21	1.03	0.521984	0.999961	LOC100535475; LOC100331600	uncharacterized LOC100535475; uncharacterized LOC100331600	chr1	XM_003198514; XM_002662228
12948043	6.64	6.38	0.15	0.21	1.2	0.11959	0.999961	sts; STS	steroid sulfatase (microsomal), arylsulfatase C, isozyme S	chr1	XR_117583; ENSDART00000146602; ENSDART00000148611; ENSDART00000075252
12948055	4.84	4.77	0.28	0.19	1.05	0.803657	0.999961			chr1
12948057	5.87	6.06	0.33	0.24	-1.14	0.237887	0.999961	LOC100535547; BX248508.1	patatin-like phospholipase domain-containing protein 4-like	chr1	XM_003197668; ENSDART00000123628
12948060	5.91	5.86	0.11	0.21	1.03	0.32831	0.999961	hdhd1	haloacid dehalogenase-like hydrolase domain containing 1	chr1	BC095345; BC165028; NM_001020615; ENSDART00000137156; ENSDART00000135078; ENSDART00000037293
12948067	3.79	4.05	0.26	0.22	-1.2	0.238665	0.999961	nlgn4a	neuroligin 4a	chr1	GQ489195; GQ892839; NM_001166331; ENSDART00000152580; ENSDART00000128317; ENSDART00000113818
12948074	2.85	2.9	0.12	0.2	-1.03	0.958562	0.999961	nlgn4a	neuroligin 4a	chr1	ENSDART00000152580
12948076	3.22	3.13	0.4	0.2	1.06	0.382545	0.999961			chr1
12948081	6.18	6.14	0.23	0.25	1.03	0.388733	0.999961	LOC561941	serine/threonine-protein kinase PRKX-like	chr1	XM_685338; ENSDART00000136761
12948090	4.09	4.3	0.2	0.24	-1.16	0.091594	0.999961	LOC100151112; MXRA5	novel protein similar to H.sapiens IGSF10, immunoglobulin superfamily, member 10 (IGSF10)	chr1	XM_001919109; ENSDART00000140435; ENSDART00000137151; ENSDART00000113486
12948100	4.65	4.67	0.31	0.18	-1.02	0.618845	0.999961	dhrsx	dehydrogenase/reductase (SDR family) X-linked	chr1	NM_001256719; ENSDART00000150043; ENSDART00000149786; ENSDART00000148946; ENSDART00000133870; ENSDART00000110026
12948109	9.85	10.08	0.17	0.2	-1.18	0.346913	0.999961	chmp2bb	chromatin modifying protein 2Bb	chr1	BC067142; NM_212904; ENSDART00000018472; ENSDART00000125682
12948116	3.52	3.57	0.18	0.33	-1.03	0.577002	0.999961	HTF1FB		chr1	ENSDART00000075626
12948118	7.55	7.64	0.12	0.44	-1.06	0.405163	0.999961	cldng	claudin g	chr1	NM_180965; ENSDART00000015547
12948120	7.32	7.15	0.22	0.22	1.12	0.415168	0.999961	znf654; LOC100536880	zinc finger protein 654; uncharacterized LOC100536880	chr1	XM_003197669; XM_003197672; ENSDART00000114384
12948131	4.6	4.5	0.12	0.17	1.07	0.710946	0.999961	arl13b	ADP-ribosylation factor-like 13b	chr1	AF506213; BC109418; NM_173272; ENSDART00000122316; ENSDART00000102184; ENSDART00000149105
12948143	3.72	3.62	0.07	0.13	1.07	0.403122	0.999961	nsun3	NOP2/Sun domain family, member 3	chr1	BC076487; BC098531; NM_001025302; ENSDART00000131664; ENSDART00000141936; ENSDART00000023768
12948152	3.93	4.02	0.14	0.14	-1.06	0.287171	0.999961	epha6	eph receptor A6	chr1	XM_001344524; ENSDART00000146530; ENSDART00000042984
12948168	3.55	3.49	0.33	0.38	1.04	0.541299	0.999961	epha6	eph receptor A6	chr1	ENSDART00000146530
12948170	6.71	6.72	0.11	0.14	-1	0.882983	0.999961	arl6	ADP-ribosylation factor-like 6	chr1	BC086734; NM_001008733; ENSDART00000046094; ENSDART00000123118
12948179	3.1	2.83	0.2	0.19	1.21	0.028873	0.999961	si:dkey-24h22.4	si:dkey-24h22.4	chr1	XM_001344561; ENSDART00000147201; ENSDART00000114975
12948189	2.47	2.62	0.11	0.24	-1.11	0.257177	0.999961	si:dkey-24h22.4	si:dkey-24h22.4	chr1	ENSDART00000147201
12948191	4.16	4.5	0.23	0.26	-1.27	0.104106	0.999961	kctd12.2	potassium channel tetramerisation domain containing 12.2	chr1	AY763411; BC093323; NM_001034019; ENSDART00000075584
12948193	2.38	2.45	0.06	0.17	-1.05	0.570307	0.999961			chr1
12948195	4.49	4.53	0.34	0.28	-1.03	0.741972	0.999961	lmo7b	LIM domain only 7b	chr1	NM_001045444; ENSDART00000143048; ENSDART00000140515; ENSDART00000075577
12948197	6.8	6.89	0.18	0.28	-1.06	0.446173	0.999961	klf12a	Kruppel-like factor 12a	chr1	BC066429; NM_207062; ENSDART00000012873
12948204	3.31	3.3	0.17	0.27	1.01	0.620771	0.999961	LOC100006043	Kruppel-like factor 5-like	chr1	ENSDART00000004361
12948206	2.55	2.74	0.2	0.2	-1.14	0.24654	0.999961			chr1
12948208	6.87	6.82	0.08	0.15	1.03	0.626992	0.999961	zgc:91844	zgc:91844	chr1	BC078362; BC154190; ENSDART00000037986; ENSDART00000149891
12948219	7.39	7.39	0.13	0.19	-1	0.731717	0.999961	gtf2f2a	general transcription factor IIF, polypeptide 2a	chr1	BC071444; NM_001103133; NM_001002127; ENSDART00000077744; ENSDART00000102118; ENSDART00000135528; ENSDART00000145535; ENSDART00000150038
12948233	4.62	4.69	0.16	0.24	-1.05	0.834313	0.999961			chr1
12948236	2.69	2.7	0.56	0.24	-1.01	0.249688	0.999961	zgc:172122	zgc:172122	chr1	BC155607; ENSDART00000113808
12948245	5.75	5.87	0.19	0.26	-1.09	0.586742	0.999961			chr1
12948248	2.21	2.01	0.14	0.12	1.15	0.11987	0.999961			chr1
12948255	2.92	2.58	0.23	0.39	1.27	0.329916	0.999961			chr1
12948259	2.59	2.56	0.16	0.15	1.02	0.747963	0.999961			chr1
12948261	6.86	6.96	0.06	0.12	-1.07	0.051961	0.999961	kctd15b; KCTD15	potassium channel tetramerisation domain containing 15b; potassium channel tetramerisation domain containing 15	chr1	BC078294; NM_001003527; ENSDART00000045414
12948268	2.26	2.38	0.15	0.17	-1.08	0.481404	0.999961			chr1
12948270	2.59	2.54	0.24	0.2	1.03	0.76358	0.999961			chr1
12948272	3.43	3.43	0.16	0.09	-1	0.803077	0.999961			chr1
12948274	5.36	5.2	0.34	0.42	1.11	0.471057	0.999961			chr1
12948277	8.41	8.43	0.1	0.18	-1.01	0.802835	0.999961	usp38	ubiquitin specific peptidase 38	chr1	XM_003197674; ENSDART00000109678
12948291	8.11	8.14	0.05	0.14	-1.02	0.598151	0.999961	gab1	GRB2-associated binding protein 1	chr1	BC049429; NM_213357; ENSDART00000140724; ENSDART00000053806; ENSDART00000101740
12948309	2.37	2.49	0.17	0.1	-1.08	0.445772	0.999961			chr1
12948312	5.72	5.46	0.48	0.27	1.2	0.64963	0.999961	hhip	hedgehog interacting protein	chr1	DQ177323; BC128659; NM_001080012; ENSDART00000085051; ENSDART00000131284
12948327	4.12	4.27	0.15	0.24	-1.11	0.20556	0.999961	si:ch211-194g2.4	si:ch211-194g2.4	chr1	XM_003197676; ENSDART00000132118
12948332	2.82	2.84	0.05	0.21	-1.02	0.833923	0.999961	smad1	MAD homolog 1 (Drosophila)	chr1	AY309268; BC086962; ENSDART00000033566; ENSDART00000125043
12948334	2.36	2.47	0.22	0.33	-1.08	0.704597	0.999961			chr1
12948336	6.26	6.44	0.34	0.39	-1.13	0.369604	0.999961	LOC100150588	transcription elongation factor A N-terminal and central domain-containing protein-like	chr1	XM_001919122
12948338	7.75	7.62	0.07	0.13	1.1	0.040943	0.999961	mmaa	methylmalonic aciduria (cobalamin deficiency) cblA type	chr1	BC151912; NM_001105112; ENSDART00000085021; ENSDART00000132932; ENSDART00000140144; ENSDART00000148505
12948349	8.36	8.32	0.06	0.23	1.03	0.24086	0.999961	zgc:152968	zgc:152968	chr1	BC124611; BC141791; ENSDART00000139636; ENSDART00000137071; ENSDART00000053780; ENSDART00000130013; ENSDART00000075160
12948374	2.4	2.31	0.18	0.12	1.06	0.447142	0.999961			chr1
12948376	5.3	5.25	0.19	0.21	1.03	0.925115	0.999961	lsm6	LSM6 homolog, U6 small nuclear RNA associated (S. cerevisiae)	chr1	BC072549; NM_001002077; ENSDART00000053773; ENSDART00000147458
12948382	3.01	3.36	0.21	0.36	-1.28	0.030381	0.999961			chr1
12948384	3.77	4.06	0.34	0.27	-1.22	0.113814	0.999961			chr1
12948386	3.39	3.3	0.15	0.33	1.07	0.991063	0.999961			chr1
12948388	2.23	2.23	0.22	0.26	-1	0.757253	0.999961			chr1
12948390	3.3	3.5	0.22	0.23	-1.16	0.133984	0.999961	pou4f2	POU domain, class 4, transcription factor 2	chr1	AB122025; AY196176; AY196177; BC162312; BC162336; NM_212807; ENSDART00000124112
12948393	3	2.9	0.15	0.25	1.07	0.767095	0.999961			chr1
12948395	4.6	4.69	0.28	0.15	-1.06	0.424931	0.999961	ednraa	endothelin receptor type Aa	chr1	DQ917438; EF581835; BC162564; BC167440; NM_001099445; ENSDART00000125013; ENSDART00000128557; ENSDART00000010632
12948408	2.66	2.62	0.2	0.17	1.03	0.473668	0.999961			chr1
12948411	6.68	6.6	0.1	0.15	1.05	0.528746	0.999961	tmem184c	transmembrane protein 184C	chr1	NM_001145596; ENSDART00000111566; ENSDART00000146020
12948421	8.42	8.27	0.06	0.08	1.11	0.031187	0.999961	arhgap10	Rho GTPase activating protein 10	chr1	BC116621; NM_001045250; ENSDART00000149022; ENSDART00000109314
12948454	2.37	2.39	0.11	0.23	-1.02	0.618091	0.999961			chr1
12948456	2.51	2.52	0.14	0.11	-1	0.670324	0.999961			chr1
12948458	4.13	4.04	0.36	0.24	1.07	0.635553	0.999961			chr1
12948461	4.63	4.42	0.22	0.16	1.16	0.086734	0.999961	LOC562441	serine/threonine-protein kinase DCLK2-like	chr1	XM_685821; ENSDART00000046260
12948465	5.8	5.85	0.36	0.55	-1.04	0.306291	0.999961			chr1
12948470	2.99	2.77	0.29	0.13	1.16	0.143666	0.999961			chr1
12948472	6.63	6.72	0.17	0.71	-1.06	0.2478	0.999961	dclk2	doublecortin-like kinase 2	chr1	AB266175; AB266176; AB266177; AB266178; AB266179; BC163926; BC168500; NM_001135121; NM_001145787; NM_001145788; NM_001145789; ENSDART00000045111; ENSDART00000043855; ENSDART00000078206; ENSDART00000008756
12948493	8.7	8.63	0.16	0.11	1.05	0.962487	0.999961	LOC100534836; fam193a	uncharacterized LOC100534836; family with sequence similarity 193, member A	chr1	XM_003197678; XM_001920029; ENSDART00000075216
12948516	3.6	4.18	0.22	0.18	-1.49	0.002011	0.999961	LOC564279	TNFAIP3-interacting protein 2-like	chr1	XM_687625; ENSDART00000113542
12948519	2.86	2.89	0.23	0.16	-1.02	0.841308	0.999961	sparcl1	SPARC-like 1	chr1	BC163341; NM_001130605; ENSDART00000083593
12948533	2.23	2.37	0.14	0.17	-1.1	0.106091	0.999961	SI:DKEY-27N6.10		chr1	ENSDART00000147709; ENSDART00000109499
12948540	2.64	2.76	0.34	0.48	-1.08	0.858876	0.999961			chr1
12948550	2.69	2.55	0.15	0.25	1.11	0.660975	0.999961			chr1
12948553	2.58	2.65	0.12	0.2	-1.05	0.959132	0.999961	si:dkey-27n6.1	si:dkey-27n6.1	chr1	NM_001144051; ENSDART00000149509; ENSDART00000097774
12948558	2.68	2.57	0.28	0.22	1.08	0.646214	0.999961			chr1
12948563	6.83	6.98	0.18	0.17	-1.11	0.23742	0.999961	LOC100150977; si:ch211-76m11.11	protein NLRC3-like; si:ch211-76m11.11	chr1	ENSDART00000134409; ENSDART00000140638
12948570	2.38	2.46	0.21	0.19	-1.06	0.464132	0.999961	SI:CH211-76M11.5		chr1	ENSDART00000146198; ENSDART00000139992
12948577	4.57	4.67	0.07	0.08	-1.07	0.052435	0.999961	SI:CH211-76M11.5; LOC100334676; SI:CH211-106J21.5; LOC100148968; LOC100333457; LOC100329904; LOC100329744; LOC100538048; LOC100330349; LOC100535503	protein NLRC3-like; NACHT, LRR and PYD domains-containing protein 12-like; novel NACHT domain containing protein-like	chr1	ENSDART00000139992; XM_002661448; ENSDART00000133082; ENSDART00000125862; ENSDART00000151862; ENSDART00000152070; ENSDART00000129580; ENSDART00000137650; ENSDART00000146198
12948580	3.2	2.97	0.24	0.15	1.17	0.242437	0.999961	si:ch211-76m11.3; LOC559956; LOC100334736; LOC100535221	si:ch211-76m11.3; NLR family, pyrin domain containing 6-like; protein NLRC3-like; NACHT, LRR and PYD domains-containing protein 3-like	chr1	ENSDART00000147136; ENSDART00000136953
12948589	4.92	5.1	0.14	0.14	-1.13	0.07183	0.999961	si:ch211-76m11.3; LOC559956; LOC100334736; LOC100535221; LOC100149683; SI:CH211-132N12.1; SI:DKEYP-44B5.1; SI:CH211-76M11.5; LOC100150131	si:ch211-76m11.3; NLR family, pyrin domain containing 6-like; protein NLRC3-like; NACHT, LRR and PYD domains-containing protein 3-like	chr1	ENSDART00000136953; XM_001923331; ENSDART00000110521; ENSDART00000121919; ENSDART00000147654; ENSDART00000113413
12948592	3.68	3.76	0.11	0.12	-1.06	0.265307	0.999961	LOC100150131; si:dkeyp-123a12.2; LOC100005625; LOC100333746	NLR family, pyrin domain containing 6-like; si:dkeyp-123a12.2; NACHT, LRR and PYD domains-containing protein 12-like; novel NACHT domain containing protein-like	chr1	ENSDART00000113413; XM_686112; XM_001339233; ENSDART00000137568; ENSDART00000129877; ENSDART00000137634; ENSDART00000109556; ENSDART00000132730; ENSDART00000139950
12948597	2.94	3.26	0.24	0.59	-1.25	0.410695	0.999961	LOC100005625	NACHT, LRR and PYD domains-containing protein 12-like	chr1	ENSDART00000139950
12948599	5.9	5.86	0.24	0.29	1.02	0.856393	0.999961	zgc:110171; LOC100331784; si:dkeyp-123a12.2	zgc:110171; protein NLRC3-like; si:dkeyp-123a12.2	chr1	BC152582; ENSDART00000111357; ENSDART00000104418
12948601	3.99	3.58	0.15	0.27	1.33	0.007116	0.999961	si:ch211-205a14.1; LOC100536629; LOC100537637	si:ch211-205a14.1; protein NLRC3-like; NACHT, LRR and PYD domains-containing protein 3-like	chr1	ENSDART00000146182
12948608	2.64	2.59	0.17	0.27	1.04	0.281296	0.999961	si:ch211-205a14.3; LOC100008037	si:ch211-205a14.3; uncharacterized LOC100008037	chr1	NM_001083060; ENSDART00000104410
12948611	2.48	2.31	0.15	0.18	1.13	0.032536	0.999961	LOC100008037; si:ch211-205a14.3	uncharacterized LOC100008037; si:ch211-205a14.3	chr1	ENSDART00000132805
12948615	2.85	2.9	0.09	0.29	-1.03	0.413305	0.999961			chr1
12948619	1.98	2	0.07	0.18	-1.01	0.729359	0.999961			chr1
12948623	4.12	4	0.2	0.26	1.09	0.492579	0.999961	SI:CH211-205A14.7		chr1	ENSDART00000143053
12948631	3.4	3.44	0.18	0.18	-1.03	0.573363	0.999961	SI:CH211-205A14.7; LOC799598; LOC100537386; LOC100536192; LOC100334676; LOC100334373; LOC100536715; LOC100538049; LOC799602	novel NACHT domain containing protein; protein NLRC3-like; NACHT, LRR and PYD domains-containing protein 12-like	chr1	ENSDART00000143053; XM_001922455; XM_003198371; XM_003199561; XM_002661448; XM_002661492; XM_003201589; ENSDART00000144124; ENSDART00000142860; ENSDART00000151932; ENSDART00000139914; ENSDART00000142050; ENSDART00000135732; ENSDART00000129493
12948639	4.36	4.6	0.22	0.21	-1.18	0.100458	0.999961	LOC799598; LOC100538049; LOC100536192; LOC100334676; LOC100334373; LOC100333457; LOC100330349; LOC100536715; SI:CH211-223G7.3; LOC100334255; LOC100535103; LOC100535477	novel NACHT domain containing protein; protein NLRC3-like; novel NACHT domain containing protein-like; NACHT, LRR and PYD domains-containing protein 12-like	chr1	ENSDART00000129493; XM_001922455; XM_003198503; XM_003199561; XM_002661448; XM_002661492; XM_002661689; XM_002661889; XM_003201589; ENSDART00000129996; ENSDART00000144124; ENSDART00000142860; ENSDART00000145036; ENSDART00000131228; ENSDART00000139914
12948643	3.42	3.58	0.21	0.46	-1.12	0.478028	0.999961	si:dkeyp-13d11.2; SI:DKEY-17M8.2	si:dkeyp-13d11.2	chr1	XM_003197684; ENSDART00000132318; ENSDART00000108599; ENSDART00000051948; ENSDART00000144033
12948651	6.47	5.99	0.21	0.5	1.39	0.54422	0.999961	LOC568915	novel protein similar to H.sapiens GALNTL6, UDP-N-acetyl-alpha-D-galactosamine:polypeptide N-acetylgalactosaminyltransferase-like 6 (GALNTL6)	chr1	NM_001145602; ENSDART00000139448; ENSDART00000058574
12948667	8.65	8.6	0.1	0.13	1.03	0.415601	0.999961	galnt7	UDP-N-acetyl-alpha-D-galactosamine: polypeptide N-acetylgalactosaminyltransferase 7	chr1	BC095642; NM_001020641; ENSDART00000079928; ENSDART00000140239; ENSDART00000135666; ENSDART00000114903
12948687	2.35	2.47	0.39	0.18	-1.08	0.601582	0.999961	fbxo8	F-box protein 8	chr1	ENSDART00000129583
12948689	6.13	5.87	0.19	0.15	1.2	0.080275	0.999961	fbxo8	F-box protein 8	chr1	NM_001040307
12948692	5.6	5.54	0.18	0.29	1.05	0.794483	0.999961	cep44	centrosomal protein 44	chr1	NM_001076736; BC124486; ENSDART00000127635; ENSDART00000075086
12948705	4.74	4.74	0.14	0.16	1	0.516719	0.999961			chr1
12948707	2.41	2.45	0.14	0.09	-1.03	0.162116	0.999961			chr1
12948710	2.16	2.16	0.13	0.13	1	0.987798	0.999961			chr1
12948712	3.61	3.45	0.17	0.22	1.11	0.28474	0.999961	wdr17	WD repeat domain 17	chr1	NM_001201544; ENSDART00000136300; ENSDART00000110824
12948741	6.82	6.8	0.2	0.16	1.01	0.586924	0.999961	spcs3	signal peptidase complex subunit 3 homolog (S. cerevisiae)	chr1	BC067570; NM_212948; ENSDART00000129714
12948748	3.33	3.48	0.09	0.1	-1.11	0.034759	0.999961			chr1
12948750	3.03	3.07	0.2	0.19	-1.03	0.99066	0.999961			chr1
12948752	5.74	5.75	0.24	0.16	-1.01	0.741085	0.999961	odz3; zgc:153720	odd Oz/ten-m homolog 3; zgc:153720	chr1	AB026979; GQ917212; BC122397; NM_130968; ENSDART00000084891; ENSDART00000148701; ENSDART00000137676; ENSDART00000122700; ENSDART00000005592
12948785	8.83	8.83	0.08	0.09	-1	0.989583	0.999961	irf2a	interferon regulatory factor 2a	chr1	BC066487; NM_207054; ENSDART00000149984; ENSDART00000131954; ENSDART00000130270; ENSDART00000024945
12948799	2.8	2.78	0.29	0.16	1.01	0.47926	0.999961			chr1
12948801	5.15	5	0.49	0.25	1.11	0.617635	0.999961	ing2	inhibitor of growth family, member 2	chr1	BC076023; NM_001002448; ENSDART00000005775; ENSDART00000110880
12948803	4.41	4.51	0.15	0.25	-1.08	0.643615	0.999961	sod3b	superoxide dismutase 3, extracellular b	chr1	XM_001332722; ENSDART00000112150
12948805	3.84	3.72	0.48	0.33	1.09	0.896019	0.999961	aip; LOC100149392	aryl hydrocarbon receptor interacting protein; AH receptor-interacting protein-like	chr1	ENSDART00000016877; ENSDART00000143786
12948821	2.41	2.29	0.15	0.07	1.09	0.417163	0.999961	sod3b; LOC100329641	superoxide dismutase 3, extracellular b; superoxide dismutase 3, extracellular-like	chr1	XM_001332722; XM_002660520; ENSDART00000132436
12948824	3.17	3.31	0.19	0.21	-1.11	0.325401	0.999961	lgi2b	leucine-rich repeat LGI family, member 2b	chr1	AY309265; NM_001039642; ENSDART00000101623; ENSDART00000113109
12948834	7.84	7.61	0.2	0.11	1.17	0.081665	0.999961	ccdc149b	coiled-coil domain containing 149b	chr1	BC076093; NM_001002710; ENSDART00000011727; ENSDART00000125414
12948849	2.43	2.39	0.11	0.13	1.03	0.694252	0.999961			chr1
12948851	2.95	2.97	0.23	0.13	-1.02	0.65534	0.999961			chr1
12948853	6.56	6.48	0.18	0.13	1.06	0.156729	0.999961	si:ch211-113e8.11	si:ch211-113e8.11	chr1	XM_692566; ENSDART00000113954
12948858	2.26	2.16	0.23	0.29	1.08	0.638716	0.999961			chr1
12948861	2.99	2.97	0.11	0.22	1.02	0.438639	0.999961	zgc:152658	zgc:152658	chr1	BC115337; BC124070; ENSDART00000101640
12948866	2.89	3.08	0.15	0.22	-1.14	0.150584	0.999961	zgc:194443	zgc:194443	chr1	BC163647; ENSDART00000138072; ENSDART00000074953
12948871	4.35	4.2	0.14	0.14	1.11	0.292963	0.999961	LOC100537694; SI:CH211-113E8.9	GTPase IMAP family member 7-like	chr1	XM_003197687; ENSDART00000136508; ENSDART00000138886; ENSDART00000142521; ENSDART00000145694
12948881	3.26	3.19	0.16	0.11	1.05	0.393002	0.999961	LOC100537727; SI:CH211-113E8.9	sterile alpha motif domain-containing protein 9-like	chr1	XM_003197688; ENSDART00000138886
12948884	3.31	3.15	0.21	0.28	1.11	0.287276	0.999961			chr1
12948886	2.37	2.4	0.21	0.15	-1.02	0.467669	0.999961	LOC793379; si:ch211-113e8.5; SI:CH211-113E8.5	GTPase IMAP family member 7-like; si:ch211-113e8.5	chr1	XM_001333095; BC155649; ENSDART00000136849; ENSDART00000101649
12948892	3.82	4.25	0.57	0.38	-1.35	0.034233	0.999961	LOC556115; si:dkey-44g23.9	serine/threonine-protein kinase pim-2-like; si:dkey-44g23.9	chr1	XM_678845; ENSDART00000077796
12948898	4.64	4.52	0.23	0.18	1.08	0.714774	0.999961	faah2a	fatty acid amide hydrolase 2a	chr1	BC076113; NM_001002700; ENSDART00000037553; ENSDART00000149595
12948909	10.16	10.14	0.09	0.14	1.01	0.41573	0.999961	zgc:56493	zgc:56493	chr1	BC049031; ENSDART00000045697; ENSDART00000135501
12948916	3.08	3.11	0.24	0.27	-1.02	0.54298	0.999961	si:dkey-265k11.2; SI:DKEY-265K11.2	si:dkey-265k11.2	chr1	XM_680294; ENSDART00000136916; ENSDART00000110014
12948930	3.16	3.5	0.13	0.11	-1.26	0.002793	0.999961	si:dkey-27f16.4	si:dkey-27f16.4	chr1	XM_680202; ENSDART00000138992; ENSDART00000146119; ENSDART00000139878; ENSDART00000101664
12948951	3.41	3.16	0.07	0.22	1.19	0.023544	0.999961	MAML3		chr1	ENSDART00000114659
12948953	2.25	2.18	0.1	0.08	1.05	0.408012	0.999961			chr1
12948955	4.11	4.11	0.11	0.14	-1	0.641599	0.999961			chr1
12948957	7.95	8.04	0.15	0.13	-1.07	0.490242	0.999961	scoca	short coiled-coil protein a	chr1	BC124730; NM_001077559; ENSDART00000122059; ENSDART00000137047; ENSDART00000135578
12948965	4.49	4.42	0.16	0.2	1.05	0.981665	0.999961	clgn	calmegin	chr1	BC124496; NM_001077541; ENSDART00000101671
12948967	3.63	3.6	0.29	0.22	1.02	0.35645	0.999961			chr1
12948969	2.84	3.05	0.17	0.14	-1.16	0.084965	0.999961			chr1
12948971	9.17	9.18	0.06	0.09	-1	0.543638	0.999961	naa15b	N(alpha)-acetyltransferase 15, NatA auxiliary subunit b	chr1	ENSDART00000133343; ENSDART00000040798; ENSDART00000130490
12948993	3.66	3.5	0.27	0.28	1.12	0.522821	0.999961	LOC797949	ras-related protein Rab-33B-like	chr1	XM_001338366
12948995	2.89	2.87	0.12	0.16	1.01	0.825827	0.999961			chr1
12948998	4.88	5.05	0.19	0.37	-1.13	0.924543	0.999961	htra3a	HtrA serine peptidase 3a	chr1	ENSDART00000147672; ENSDART00000080563
12949006	6.6	6.39	0.19	0.22	1.15	0.098938	0.999961	LOC557394	G-protein coupled receptor 26-like	chr1	XM_680463; ENSDART00000111656
12949010	3.65	3.56	0.16	0.2	1.06	0.232508	0.999961	cpz	carboxypeptidase Z	chr1	XM_680621; ENSDART00000147497; ENSDART00000109165
12949022	7.06	7.08	0.2	0.33	-1.02	0.398662	0.999961			chr1
12949027	2.76	2.73	0.11	0.13	1.02	0.889607	0.999961	hmx4	H6 family homeobox 4	chr1	BC122454; NM_001045371; ENSDART00000027463
12949029	2.72	2.45	0.23	0.16	1.2	0.083745	0.999961			chr1
12949031	9.58	9.52	0.06	0.1	1.05	0.105892	0.999961	lrpap1	low density lipoprotein receptor-related protein associated protein 1	chr1	BC049517; NM_201306; ENSDART00000145272; ENSDART00000043552
12949041	2.97	2.96	0.11	0.2	1	0.665391	0.999961			chr1
12949043	2.16	2.17	0.1	0.2	-1.01	0.446093	0.999961			chr1
12949045	7.06	7.03	0.22	0.22	1.02	0.322324	0.999961	htt	huntingtin	chr1	ENSDART00000074777
12949048	7.43	7.41	0.29	0.22	1.01	0.577407	0.999961			chr1
12949054	3.57	3.45	0.37	0.5	1.09	0.5942	0.999961			chr1
12949056	3.53	3.61	0.16	0.15	-1.06	0.525317	0.999961	LOC100535154; si:ch211-89o9.4	uncharacterized LOC100535154; si:ch211-89o9.4	chr1	XM_003197693; ENSDART00000148251
12949059	2.77	2.66	0.17	0.05	1.07	0.147063	0.999961	LOC100535154; si:ch211-89o9.4	uncharacterized LOC100535154; si:ch211-89o9.4	chr1	XM_003197693; ENSDART00000148251; ENSDART00000144639
12949062	2.81	2.97	0.28	0.27	-1.12	0.311674	0.999961	si:ch211-89o9.4; LOC100535154	si:ch211-89o9.4; uncharacterized LOC100535154	chr1	NM_001145593; ENSDART00000148251; ENSDART00000139521
12949071	7.46	7.36	0.15	0.09	1.07	0.342854	0.999961	paip2b	poly(A) binding protein interacting protein 2B	chr1	BC059597; NM_200766; ENSDART00000010211; ENSDART00000135280; ENSDART00000122333
12949081	4.17	4.36	0.11	0.19	-1.14	0.074455	0.999961	dok1a	docking protein 1a	chr1	XM_682484; ENSDART00000134626; ENSDART00000142967; ENSDART00000109925
12949095	7.39	7.34	0.15	0.13	1.03	0.333758	0.999961	si:ch211-89o9.6	si:ch211-89o9.6	chr1	XM_682563; ENSDART00000142508; ENSDART00000114449
12949107	4.17	4.42	0.34	0.2	-1.19	0.341982	0.999961	zgc:163052	zgc:163052	chr1	XM_002660524; BC139705; ENSDART00000146310; ENSDART00000114230
12949120	2.64	2.61	0.16	0.26	1.02	0.860624	0.999961			chr1
12949122	3.25	3.24	0.23	0.21	1.01	0.903	0.999961	CABZ01060296.1		chr1	ENSDART00000126345
12949127	8.77	8.73	0.41	0.22	1.03	0.777316	0.999961	LOC100536106	uncharacterized LOC100536106	chr1	XM_003197696
12949134	3.12	3.25	0.11	0.21	-1.1	0.070654	0.999961	LOC565594	uncharacterized LOC565594	chr1	XM_003197694; ENSDART00000134754; ENSDART00000139175
12949140	9.64	9.55	0.07	0.06	1.06	0.050263	0.999961	LOC797788; SI:DKEY-56E3.3	uncharacterized LOC797788	chr1	BC091926; ENSDART00000111367
12949149	7.62	7.7	0.14	0.27	-1.06	0.449961	0.999961	mogs	mannosyl-oligosaccharide glucosidase	chr1	BC129197; BC153386; NM_001080190; ENSDART00000132189; ENSDART00000084708
12949155	3.34	3.49	0.15	0.19	-1.11	0.295517	0.999961	LOC797711; EGR4 (2 of 2)	uncharacterized LOC797711; early growth response 4	chr1	XM_001338141; ENSDART00000109638
12949160	3.91	3.95	0.35	0.34	-1.03	0.743897	0.999961	LOC797711	uncharacterized LOC797711	chr1	XM_001338141
12949166	6.43	6.62	0.14	0.17	-1.14	0.029184	0.999961	fbxo41	F-box protein 41	chr1	XM_691106; ENSDART00000145789; ENSDART00000113650
12949182	5.75	5.48	0.32	0.28	1.21	0.727301	0.999961			chr1
12949186	2.49	2.47	0.14	0.18	1.02	0.803228	0.999961			chr1
12949188	4.31	4.3	0.32	0.31	1.01	0.286307	0.999961	smox; SMOX	spermine oxidase	chr1	BC044478; BC066413; BC164966; NM_201502; ENSDART00000053685; ENSDART00000148388; ENSDART00000124874; ENSDART00000136879; ENSDART00000145170
12949201	3.93	3.94	0.21	0.25	-1	0.759216	0.999961	si:dkey-37g12.1; SI:DKEY-37G12.1	si:dkey-37g12.1	chr1	XM_001337009; ENSDART00000140845; ENSDART00000084735
12949224	3.55	3.66	0.26	0.2	-1.08	0.478744	0.999961	LOC797212	5-hydroxytryptamine receptor 4-like	chr1	XM_001337635
12949226	2.57	2.47	0.24	0.15	1.07	0.560608	0.999961			chr1
12949229	5.81	5.93	0.19	0.14	-1.09	0.192677	0.999961	ctnna2	catenin (cadherin-associated protein), alpha 2	chr1	BC131855; BC153431; NM_001159372; ENSDART00000138740; ENSDART00000101306; ENSDART00000143871; ENSDART00000137609; ENSDART00000148371; ENSDART00000110860; ENSDART00000017139; ENSDART00000101311
12949250	2.26	2.36	0.15	0.22	-1.07	0.154353	0.999961			chr1
12949252	3.1	3.03	0.16	0.15	1.05	0.785726	0.999961			chr1
12949254	2.49	2.58	0.19	0.11	-1.07	0.427448	0.999961			chr1
12949256	2.52	2.53	0.24	0.16	-1.01	0.907379	0.999961			chr1
12949258	2.99	2.87	0.36	0.23	1.08	0.631894	0.999961			chr1
12949260	8.03	7.97	0.15	0.21	1.05	0.620343	0.999961	cisd2	CDGSH iron sulfur domain 2	chr1	AY394933; BC053280; NM_200383; ENSDART00000074604; ENSDART00000137791
12949266	3.53	3.58	0.21	0.23	-1.04	0.492339	0.999961	si:dkey-22i16.7	si:dkey-22i16.7	chr1	XM_701519; ENSDART00000132038
12949270	4.47	4.59	0.44	0.33	-1.08	0.754061	0.999961	LOC100002244	serine/threonine-protein kinase pim-2-like	chr1	ENSDART00000131337; ENSDART00000114781
12949279	3.29	3.21	0.2	0.2	1.06	0.644471	0.999961	si:ch73-109d9.1	si:ch73-109d9.1	chr1	XM_001340010; ENSDART00000148932
12949285	7.39	7.52	0.18	0.07	-1.09	0.301667	0.999961	LOC799968	zinc finger protein 192-like	chr1	XM_001340227
12949290	3.65	3.62	0.19	0.2	1.02	0.987418	0.999961	slc43a3a	solute carrier family 43, member 3a	chr1	BC054919; NM_001201344; ENSDART00000083213
12949303	2.54	2.64	0.12	0.22	-1.07	0.358688	0.999961			chr1
12949305	9.54	9.56	0.1	0.15	-1.02	0.569964	0.999961	CT583626.2		chr1	ENSDART00000127839; ENSDART00000111490
12949323	11.44	11.32	0.22	0.19	1.09	0.631741	0.999961	ctnnd1	catenin (cadherin-associated protein), delta 1	chr1	BC161672
12949325	2.79	3.18	0.13	0.25	-1.31	0.006879	0.999961			chr1
12949336	2.56	2.74	0.09	0.22	-1.13	0.217622	0.999961	LOC100149245; LOC100148252; si:ch211-165a10.3	calcium-dependent protein kinase 2-like; serine/threonine-protein kinase Pim-3-like; si:ch211-165a10.3	chr1	XR_084204; ENSDART00000146032; ENSDART00000131222; ENSDART00000142410
12949342	5.23	5.16	0.28	0.31	1.06	0.825736	0.999961	BTBD18 (1 of 2)	BTB (POZ) domain containing 18	chr1	ENSDART00000125123
12949345	4.66	4.59	0.13	0.14	1.05	0.515728	0.999961	timm10	translocase of inner mitochondrial membrane 10 homolog (yeast)	chr1	BC075785; NM_001002678; ENSDART00000100321
12949352	5.35	5.23	0.26	0.22	1.09	0.439372	0.999961	unc93b1	unc-93 homolog B1 (C. elegans)	chr1	XM_002660536; BC151959; ENSDART00000025145
12949365	3.95	4.05	0.15	0.11	-1.08	0.09647	0.999961	crybb1l2	crystallin, beta B1, like 2	chr1	BC150394; NM_001100437; ENSDART00000100309; ENSDART00000127380; ENSDART00000127087
12949372	2.32	2.54	0.13	0.16	-1.17	0.096922	0.999961			chr1
12949374	4.75	4.79	0.12	0.25	-1.03	0.638006	0.999961	rtn4rl2a	reticulon 4 receptor-like 2 a	chr1	AY263332; BC162356; BC162359; NM_203479; ENSDART00000073736
12949378	9	8.98	0.06	0.1	1.02	0.295332	0.999961	zdhhc5a	zinc finger, DHHC-type containing 5a	chr1	ENSDART00000147702
12949381	9.42	9.44	0.09	0.14	-1.02	0.670924	0.999961	zdhhc5a	zinc finger, DHHC-type containing 5a	chr1	AY871210; NM_001039640; ENSDART00000147702; ENSDART00000149764; ENSDART00000135644; ENSDART00000003497
12949395	7.52	7.46	0.2	0.22	1.04	0.595951	0.999961	med19b	mediator complex subunit 19b	chr1	AY648741; BC092743; BC165088; NM_001003416; ENSDART00000137980; ENSDART00000003022
12949404	4.86	4.93	0.26	0.21	-1.05	0.824619	0.999961	ssrp1b	structure specific recognition protein 1b	chr1	BC077083; ENSDART00000131296; ENSDART00000142187; ENSDART00000100268; ENSDART00000003895
12949420	3.44	3.5	0.12	0.12	-1.05	0.318023	0.999961	p2rx3b	purinergic receptor P2X, ligand-gated ion channel, 3b	chr1	AY292651; BC095293; NM_198986; ENSDART00000133926; ENSDART00000148758; ENSDART00000049701
12949434	2.42	2.23	0.27	0.35	1.14	0.676065	0.999961	si:dkey-9i23.4	si:dkey-9i23.4	chr1	NM_001145608; ENSDART00000073717; ENSDART00000146718
12949440	3.06	2.98	0.23	0.4	1.05	0.867643	0.999961	si:dkey-9i23.5	si:dkey-9i23.5	chr1	NM_001145609; ENSDART00000145895; ENSDART00000131280
12949446	4.1	4.3	0.36	0.24	-1.14	0.365715	0.999961	tmem187	transmembrane protein 187	chr1	XM_001341435; ENSDART00000073712
12949449	9.87	9.87	0.14	0.09	-1	0.341019	0.999961	ndufs8a	NADH dehydrogenase (ubiquinone) Fe-S protein 8a	chr1	BC058299; BC065459; NM_213139; ENSDART00000059227
12949457	4.17	4.21	0.18	0.16	-1.02	0.246102	0.999961	zgc:165520	zgc:165520	chr1	BC142838; ENSDART00000142091; ENSDART00000146962; ENSDART00000108875
12949472	7.14	7.16	0.17	0.08	-1.01	0.972303	0.999961	kdm2aa	lysine (K)-specific demethylase 2Aa	chr1	NM_001081692; BC128874; BC129321; ENSDART00000147357; ENSDART00000135067; ENSDART00000083127; ENSDART00000106684; ENSDART00000083103
12949505	4.62	4.54	0.28	0.23	1.06	0.355897	0.999961	LOC100535483; si:dkey-9i23.11	uncharacterized LOC100535483; si:dkey-9i23.11	chr1	XM_003197709; ENSDART00000142820; ENSDART00000135566
12949511	4.75	4.96	0.15	0.22	-1.16	0.519746	0.999961	si:dkey-9i23.11; LOC100535483	si:dkey-9i23.11; uncharacterized LOC100535483	chr1	XM_003197700; ENSDART00000142820; ENSDART00000140402
12949521	3.14	3.48	0.26	0.24	-1.26	0.046341	0.999961	si:dkey-9i23.16	si:dkey-9i23.16	chr1	NM_001145611; ENSDART00000141145; ENSDART00000148983
12949528	8.46	8.43	0.1	0.09	1.02	0.776975	0.999961	zgc:153996	zgc:153996	chr1	BC127403; NM_001077785; ENSDART00000067621
12949534	3.68	3.94	0.33	0.12	-1.2	0.306857	0.999961	LOC100002045	transmembrane protein 132D-like	chr1	XM_001341888; ENSDART00000126296
12949546	8.6	8.68	0.1	0.28	-1.06	0.539983	0.999961	dnaja1l	DnaJ (Hsp40) homolog, subfamily A, member 1, like	chr1	BC044445; BC165559; NM_199662; ENSDART00000021336
12949556	6.5	6.2	0.34	0.27	1.23	0.286476	0.999961	btr01	bloodthirsty-related gene family, member 1	chr1	XM_686415; ENSDART00000073689
12949563	3.89	3.86	0.26	0.22	1.02	0.649622	0.999961	LOC562078; C20orf27 (2 of 2)	uncharacterized LOC562078; chromosome 20 open reading frame 27	chr1	BC076345; ENSDART00000129819
12949568	3.05	3.16	0.23	0.1	-1.08	0.974547	0.999961	LOC100538303	uncharacterized LOC100538303	chr1	XM_003197702; ENSDART00000142702; ENSDART00000101347
12949582	2.69	2.74	0.48	0.34	-1.04	0.416697	0.999961			chr1
12949584	6.03	6.02	0.23	0.13	1.01	0.976925	0.999961	si:ch211-239f4.1; LOC100535719	si:ch211-239f4.1; zinc finger protein Gfi-1b-like	chr1	XM_689590; XM_003197710; BC153970; ENSDART00000125037; ENSDART00000074683; ENSDART00000125276
12949605	3.79	3.91	0.2	0.16	-1.09	0.317561	0.999961	emp1	epithelial membrane protein 1	chr1	NM_001256730; ENSDART00000132210; ENSDART00000148906; ENSDART00000132366; ENSDART00000101477
12949614	3.72	3.76	0.28	0.2	-1.03	0.733536	0.999961	si:ch211-243a20.3	si:ch211-243a20.3	chr1	NM_001145709; ENSDART00000145486
12949619	5.22	5.27	0.22	0.31	-1.04	0.359308	0.999961			chr1
12949621	2.6	2.63	0.15	0.19	-1.02	0.375958	0.999961			chr1
12949623	9.57	9.65	0.17	0.17	-1.06	0.215245	0.999961	atf7ip	activating transcription factor 7 interacting protein	chr1	BC125844; BC164574; NM_001077603; ENSDART00000135089; ENSDART00000149155; ENSDART00000101452
12949627	2.72	2.8	0.2	0.34	-1.06	0.348032	0.999961			chr1
12949629	3.21	3.37	0.35	0.17	-1.12	0.834031	0.999961			chr1
12949631	6.22	6.4	0.21	0.28	-1.13	0.80365	0.999961	trappc5	trafficking protein particle complex 5	chr1	BC076327; NM_001002482; ENSDART00000038574; ENSDART00000141144; ENSDART00000149565
12949637	9.36	9.35	0.1	0.03	1.01	0.547239	0.999961	mcoln1a; MCOLN1	mucolipin 1a	chr1	JF499898; ENSDART00000146101; ENSDART00000019646
12949655	10.53	10.47	0.11	0.08	1.04	0.371075	0.999961	si:ch211-214c7.4; LOC100536568	si:ch211-214c7.4; uncharacterized LOC100536568	chr1	XM_684096; ENSDART00000143363; ENSDART00000101413
12949664	2.79	2.8	0.07	0.18	-1.01	0.938687	0.999961			chr1
12949666	4.92	4.81	0.27	0.23	1.08	0.551087	0.999961	LOC560840	uncharacterized LOC560840	chr1	XM_684239; ENSDART00000132555; ENSDART00000084512
12949688	8.88	8.82	0.15	0.18	1.04	0.571815	0.999961	map2k7	mitogen-activated protein kinase kinase 7	chr1	AB438980; NM_001190306; ENSDART00000148086; ENSDART00000048191
12949700	2.28	2.39	0.16	0.18	-1.08	0.355844	0.999961			chr1
12949702	5.45	5.47	0.06	0.13	-1.01	0.91474	0.999961	LOC560986	novel protein similar to H.sapiens PNPLA6, patatin-like phospholipase domain containing 6 (PNPLA6)	chr1	ENSDART00000144735
12949707	6.49	6.2	0.16	0.26	1.23	0.011253	0.999961	lipt1	lipoyltransferase 1	chr1	BC124156; NM_001075102; ENSDART00000033669
12949709	9.42	9.44	0.1	0.12	-1.02	0.769619	0.999961	eif5b	eukaryotic translation initiation factor 5B	chr1	BC154000; ENSDART00000144245; ENSDART00000074689
12949733	9.06	9.05	0.06	0.08	1.01	0.84095	0.999961	arhgef7b	Rho guanine nucleotide exchange factor (GEF) 7b	chr1	DQ656108; DQ656109; BC086736; BC165668; NM_001008624; ENSDART00000108528; ENSDART00000042086
12949754	4.04	4.1	0.18	0.13	-1.04	0.876953	0.999961	LOC100536303; LOC799607; SI:CH211-138G9.2; LOC799644; LOC100002818; LOC100150106; LOC100002244	serine/threonine-protein kinase pim-2-like; proto-oncogene serine/threonine-protein kinase pim-1-like	chr1	XM_003199727; XM_001339907; ENSDART00000132705; ENSDART00000074572; ENSDART00000143908; ENSDART00000122362; ENSDART00000131337; ENSDART00000114781
12949764	5.1	4.88	0.49	0.35	1.17	0.975694	0.999961	sox1b	SRY-box containing gene 1b	chr1	BC128786; AB242328; BC154495; NM_001037662; ENSDART00000010894
12949767	3.47	3.46	0.2	0.11	1	0.923986	0.999961			chr1
12949770	3.45	3.64	0.15	0.19	-1.14	0.33389	0.999961	atp11a	ATPase, class VI, type 11A	chr1	ENSDART00000150029
12949772	9.08	9.09	0.04	0.06	-1.01	0.95778	0.999961	tubgcp3	tubulin, gamma complex associated protein 3	chr1	NM_001004513; ENSDART00000143228; ENSDART00000042064
12949796	8.15	8.07	0.04	0.13	1.06	0.054056	0.999961	mcf2la; MCF2L	mcf.2 cell line derived transforming sequence-like a	chr1	XM_001922148; ENSDART00000114083; ENSDART00000144821
12949820	10.23	10.23	0.2	0.14	-1	0.758671	0.999961	cab39l	calcium binding protein 39-like	chr1	BC085674; NM_001007327; ENSDART00000132861; ENSDART00000053240
12949832	4.97	4.86	0.39	0.23	1.08	0.91745	0.999961	arl11	ADP-ribosylation factor-like 11	chr1	BC045903; BC164871; NM_199693; ENSDART00000053221
12949834	3.14	2.93	0.25	0.29	1.16	0.186395	0.999961			chr1
12949840	3.15	3.07	0.21	0.19	1.06	0.942009	0.999961	TMPRSS3 (3 of 3)	transmembrane protease, serine 3	chr1	ENSDART00000132843; ENSDART00000053099
12949852	5.47	5.76	0.22	0.2	-1.23	0.053958	0.999961	cryzl1	crystallin, zeta (quinone reductase)-like 1	chr1	BC075946; NM_001002633; ENSDART00000143825; ENSDART00000036783; ENSDART00000143038
12949867	7.73	7.75	0.16	0.18	-1.01	0.927345	0.999961	cbr1	carbonyl reductase 1	chr1	BC054914; NM_194406; ENSDART00000053152
12949872	4.44	4.68	0.28	0.1	-1.18	0.208306	0.999961	LOC100538191; morc3b	uncharacterized LOC100538191; MORC family CW-type zinc finger 3b	chr1	XM_003197712; ENSDART00000074450; ENSDART00000137448
12949890	10.46	10.51	0.04	0.06	-1.04	0.24425	0.999961	bcl9	B-cell CLL/lymphoma 9	chr1	AY296060; BC171666; NM_001005604; ENSDART00000053284; ENSDART00000113559
12949904	3.02	2.94	0.11	0.09	1.06	0.186625	0.999961	cx44.1	connexin 44.1	chr1	DQ990915; DQ990916; DQ990917; BC095304; NM_131809; ENSDART00000126904; ENSDART00000007262
12949909	3.48	3.57	0.24	0.14	-1.07	0.265531	0.999961	fstl1a	follistatin-like 1a	chr1	DQ317970; BC092990; NM_001017860; ENSDART00000015046
12949919	4.63	4.61	0.28	0.32	1.01	0.899074	0.999961	lrrc58a	leucine rich repeat containing 58a	chr1	NM_001145622; ENSDART00000114746; ENSDART00000140846
12949925	7.65	7.73	0.25	0.22	-1.06	0.731944	0.999961	obfc1	oligonucleotide/oligosaccharide-binding fold containing 1	chr1	BC053298; NM_200389; ENSDART00000027624
12949935	3.81	3.82	0.15	0.07	-1.01	0.881756	0.999961	sh3pxd2aa	SH3 and PX domains 2Aa	chr1	NM_001160022; ENSDART00000084457; ENSDART00000109244
12949951	5.31	5.54	0.19	0.3	-1.17	0.125638	0.999961	ccdc147	coiled-coil domain containing 147	chr1	NM_001077556; BC154489; ENSDART00000110335; ENSDART00000101066
12949969	5.62	5.59	0.22	0.09	1.02	0.874647	0.999961	sorcs3; CABZ01076351.1	sortilin-related VPS10 domain containing receptor 3	chr1	XM_003197716; ENSDART00000110573
12949992	2.25	2.12	0.24	0.11	1.1	0.080559	0.999961			chr1
12949995	3.07	3.18	0.18	0.16	-1.08	0.318174	0.999961	SI:CH211-112B1.1		chr1	ENSDART00000150459
12949999	6.49	6.57	0.23	0.18	-1.06	0.289644	0.999961	caly	calcyon neuron-specific vesicular protein	chr1	XM_003197718; BC095258; ENSDART00000137179; ENSDART00000052272
12950006	6.22	6.25	0.34	0.5	-1.02	0.809302	0.999961	msxb	muscle segment homeobox B	chr1	BC095311; BC165505; NM_131260; ENSDART00000008468
12950009	8.87	8.86	0.1	0.08	1.01	0.416535	0.999961	taf5	TAF5 RNA polymerase II, TATA box binding protein (TBP)-associated factor	chr1	BC107956; BC129310; NM_001037431; ENSDART00000015007
12950021	9.65	9.58	0.13	0.08	1.05	0.703151	0.999961	pdcd11	programmed cell death 11	chr1	ENSDART00000124833; ENSDART00000074342
12950054	2.42	2.51	0.09	0.23	-1.06	0.174837	0.999961	LOC794408	uncharacterized LOC794408	chr1	XM_001334343; ENSDART00000052998
12950057	4.08	3.95	0.11	0.25	1.1	0.173468	0.999961	col17a1a	collagen, type XVII, alpha 1a	chr1	NM_001145565; ENSDART00000142957; ENSDART00000101004
12950090	4.73	4.79	0.33	0.25	-1.05	0.420569	0.999961	tsga10	testis specific, 10	chr1	NM_001077289; BC124201; BC124610; ENSDART00000140380; ENSDART00000074380; ENSDART00000143797; ENSDART00000148117; ENSDART00000108894; ENSDART00000101017
12950113	5.14	5.14	0.28	0.28	-1	0.624598	0.999961	si:ch211-149l1.2	si:ch211-149l1.2	chr1	XM_695112; ENSDART00000136747; ENSDART00000140824; ENSDART00000108523
12950127	4.37	4.4	0.15	0.22	-1.03	0.288239	0.999961			chr1
12950131	8.29	8.07	0.12	0.15	1.17	0.11057	0.999961	lef1	lymphocyte enhancer binding factor 1	chr1	AF136454; BC162097; NM_131426; ENSDART00000132405; ENSDART00000047876
12950143	4.75	4.73	0.16	0.28	1.01	0.990414	0.999961	hadh	hydroxyacyl-Coenzyme A dehydrogenase	chr1	BC075768; NM_001003515; ENSDART00000050603
12950145	3.43	3.55	0.31	0.18	-1.09	0.398591	0.999961			chr1
12950147	7.42	7.37	0.05	0.11	1.03	0.103135	0.999961	gstcd	glutathione S-transferase, C-terminal domain containing	chr1	NM_001024462; BC091452; ENSDART00000133255; ENSDART00000134661; ENSDART00000150517; ENSDART00000053016; ENSDART00000006394; ENSDART00000124185
12950164	4.59	4.5	0.06	0.2	1.06	0.827092	0.999961	npnt	nephronectin	chr1	NM_001145580; JN624844; JN624845; ENSDART00000018469; ENSDART00000134988; ENSDART00000135780
12950179	3.02	2.91	0.29	0.31	1.08	0.446941	0.999961			chr1
12950181	2.47	2.73	0.08	0.1	-1.2	0.000655	0.999961			chr1
12950183	6.65	6.58	0.06	0.1	1.05	0.438311	0.999961	aimp1	aminoacyl tRNA synthetase complex-interacting multifunctional protein 1	chr1	BC122449; BC164340; NM_001045851; ENSDART00000084184
12950191	3.96	3.66	0.24	0.14	1.23	0.0291	0.999961			chr1
12950193	2.4	2.57	0.16	0.21	-1.13	0.248289	0.999961	CR855327.1		chr1	ENSDART00000121738
12950195	4.02	4.01	0.31	0.23	1	0.147402	0.999961	pkd2	polycystic kidney disease 2	chr1	DQ175629; AY618926; NM_001002310; ENSDART00000020412
12950210	3.99	3.76	0.15	0.19	1.17	0.354863	0.999961	si:ch73-190m4.1	si:ch73-190m4.1	chr1	XM_683371; ENSDART00000111114
12950233	7.17	7.07	0.17	0.18	1.07	0.285162	0.999961	herc3	hect domain and RLD 3	chr1	NM_001145624; ENSDART00000141977; ENSDART00000112994
12950255	3.75	4.05	0.31	0.38	-1.23	0.385978	0.999961	otx1a	orthodenticle homolog 1a	chr1	D26174; BC076432; NM_131215; ENSDART00000006538; ENSDART00000150420
12950260	8.39	8.3	0.07	0.13	1.06	0.308571	0.999961	mdh1a	malate dehydrogenase 1a, NAD (soluble)	chr1	AY161294; AY391437; BC053158; NM_199947; ENSDART00000150353; ENSDART00000022290; ENSDART00000140982; ENSDART00000039968; ENSDART00000140657; ENSDART00000012842
12950274	6.41	6.26	0.24	0.66	1.11	0.551598	0.999961	ugp2a	UDP-glucose pyrophosphorylase 2a	chr1	NM_001145557; ENSDART00000010449
12950285	2.22	2.27	0.14	0.16	-1.03	0.109334	0.999961			chr1
12950289	8.24	8.11	0.13	0.15	1.09	0.142475	0.999961	dpy30	dpy-30 homolog (C. elegans)	chr1	BC076125; NM_001002438; ENSDART00000024743; ENSDART00000134065
12950296	3.3	3.48	0.08	0.14	-1.13	0.050198	0.999961			chr1
12950298	3.69	3.73	0.1	0.23	-1.03	0.751653	0.999961	srd5a2a	steroid-5-alpha-reductase, alpha polypeptide 2a	chr1	BC076038; BC093267; BC095069; BC164829; NM_001017703; ENSDART00000064007; ENSDART00000123527; ENSDART00000140655
12950310	3.41	3.41	0.24	0.47	-1	0.431795	0.999961			chr1
12950312	7.91	7.83	0.11	0.09	1.06	0.304429	0.999961	btbd3a	BTB (POZ) domain containing 3a	chr1	NM_001145581; ENSDART00000132244; ENSDART00000014970; ENSDART00000132141
12950320	2.54	2.38	0.13	0.09	1.12	0.072095	0.999961			chr1
12950323	2.28	2.36	0.13	0.15	-1.05	0.86396	0.999961			chr1
12950325	5.19	5.25	0.18	0.19	-1.04	0.488323	0.999961	esf1	ESF1, nucleolar pre-rRNA processing protein, homolog (S. cerevisiae)	chr1	ENSDART00000141856
12950328	3.96	4	0.26	0.14	-1.03	0.927222	0.999961	esf1	ESF1, nucleolar pre-rRNA processing protein, homolog (S. cerevisiae)	chr1	NM_199745; ENSDART00000146612
12950331	6.31	6.25	0.18	0.24	1.04	0.423569	0.999961	ndufaf5	NADH dehydrogenase (ubiquinone) complex I, assembly factor 5	chr1	BC134146; NM_001082894; ENSDART00000138878; ENSDART00000088092
12950343	3.06	2.85	0.16	0.09	1.16	0.06333	0.999961			chr1
12950345	5.23	5.36	0.35	0.19	-1.09	0.394804	0.999961	si:ch211-212h16.3	si:ch211-212h16.3	chr1	XM_001337092; ENSDART00000063938
12950371	8.16	8.26	0.08	0.19	-1.07	0.462427	0.999961	LOC795933	cysteine protease ATG4D-like	chr1	XM_001333057; ENSDART00000152289; ENSDART00000063936
12950382	9.19	9.06	0.05	0.09	1.1	0.012048	0.999961	actr2a	ARP2 actin-related protein 2a homolog (yeast)	chr1	BC055220; NM_213499; ENSDART00000074294
12950392	4.41	4.44	0.13	0.15	-1.02	0.724516	0.999961	meis4.1a; meis4.1b	myeloid ecotropic viral integration site 4.1a; myeloid ecotropic viral integration site 4.1b	chr1	AF376049; AF382395; BC056317; BC065977; NM_131897; ENSDART00000146352; ENSDART00000028018; ENSDART00000139705; ENSDART00000150433
12950407	9.42	9.45	0.1	0.18	-1.02	0.753566	0.999961	etaa1	Ewing tumor-associated antigen 1	chr1	BC153950; NM_001111157; ENSDART00000152789; ENSDART00000112177
12950416	4.79	4.73	0.03	0.22	1.04	0.664207	0.999961	cnrip1a	cannabinoid receptor interacting protein 1a	chr1	BC078325; NM_001003607; ENSDART00000130828
12950420	5.43	5.31	0.2	0.15	1.09	0.112983	0.999961	LOC100537883	f-box only protein 48-like	chr1	XM_003197725
12950423	8.16	8.13	0.22	0.12	1.02	0.901414	0.999961	zgc:165656	zgc:165656	chr1	ENSDART00000152767
12950426	8.74	8.65	0.1	0.16	1.06	0.85978	0.999961			chr1
12950428	8.11	8.18	0.12	0.1	-1.05	0.833289	0.999961	APLF	aprataxin and PNKP like factor	chr1	ENSDART00000152537; ENSDART00000129213
12950435	8.58	8.44	0.17	0.18	1.1	0.75642	0.999961	prdx2	peroxiredoxin 2	chr1	BC076347; NM_001002468; ENSDART00000040397
12950444	4.15	4.23	0.22	0.13	-1.06	0.467041	0.999961			chr1
12950449	4.38	4.32	0.21	0.15	1.04	0.780706	0.999961	dand5	DAN domain family, member 5	chr1	AB110416; NM_212969; ENSDART00000052992
12950452	5.05	5.33	0.12	0.11	-1.22	0.001919	0.999961	nfixa; NFIXA	nuclear factor I/Xa	chr1	XM_678243; ENSDART00000135861; ENSDART00000121795
12950464	2.52	2.38	0.36	0.15	1.1	0.212154	0.999961			chr1
12950467	7.22	7.13	0.19	0.13	1.06	0.48032	0.999961	rnf11a	ring finger protein 11a	chr1	BC053118; NM_201021; ENSDART00000142973; ENSDART00000018817
12950475	9.57	9.47	0.13	0.11	1.07	0.650263	0.999961	asna1	arsA arsenite transporter, ATP-binding, homolog 1 (bacterial)	chr1	BC049477; BC071461; NM_001002298; ENSDART00000007079; ENSDART00000074265
12950486	4.64	4.47	0.15	0.11	1.13	0.051593	0.999961	best2	bestrophin 2	chr1	XM_690505; ENSDART00000111165
12950497	2.19	2.34	0.1	0.16	-1.11	0.064184	0.999961			chr1
12950499	2.56	2.63	0.1	0.15	-1.05	0.346404	0.999961	MUC22 (3 of 3)	mucin 22	chr1	ENSDART00000128834
12950511	2.59	2.57	0.17	0.2	1.01	0.677646	0.999961	LOC100535301	uncharacterized LOC100535301	chr1	XM_003197731
12950516	2.73	2.94	0.2	0.26	-1.15	0.465072	0.999961	SI:CH211-217K17.9		chr1	ENSDART00000144025
12950520	3.76	4	0.25	0.25	-1.18	0.087053	0.999961	si:ch211-217k17.9	si:ch211-217k17.9	chr1	XM_001920369; ENSDART00000143225; ENSDART00000150734
12950525	2.86	3.05	0.19	0.28	-1.14	0.449239	0.999961	zgc:194101	zgc:194101	chr1	ENSDART00000111256
12950528	2.51	2.66	0.1	0.22	-1.11	0.072968	0.999961			chr1
12950530	2.45	2.49	0.13	0.12	-1.03	0.805068	0.999961	si:ch211-217k17.11	si:ch211-217k17.11	chr1	XM_001339238
12950533	2.91	2.9	0.21	0.13	1.01	0.793173	0.999961			chr1
12950535	5.87	5.81	0.16	0.12	1.04	0.342106	0.999961	glb1	galactosidase, beta 1	chr1	BC092166; BC165636; NM_001017547; ENSDART00000124682; ENSDART00000033761
12950556	8.84	9.02	0.1	0.16	-1.14	0.073405	0.999961	zgc:100913; LOC554386	zgc:100913; novel protein similar to claudin domain containing 1 (CLDND1, zgc:100913)	chr1	BC079497; ENSDART00000074231
12950563	7.14	6.76	0.1	0.48	1.3	0.078485	0.999961			chr1
12950565	2.58	2.57	0.06	0.2	1	0.430954	0.999961	LOC100535187	uncharacterized LOC100535187	chr1	XR_117589
12950574	4.25	4.16	0.22	0.13	1.07	0.335341	0.999961	tacr3l	tachykinin receptor 3-like	chr1	JF317293; NM_001256635; ENSDART00000003278
12950581	4.53	4.51	0.08	0.38	1.01	0.944439	0.999961	ABCA1A		chr1	ENSDART00000139378; ENSDART00000142465
12950617	8.87	8.83	0.11	0.15	1.03	0.493682	0.999961	slc44a1a	solute carrier family 44, member 1a	chr1	XM_002660581; ENSDART00000134658; ENSDART00000011725
12950633	5.36	5.65	0.22	0.21	-1.22	0.054824	0.999961	aptx	aprataxin	chr1	ENSDART00000029252
12950640	8.85	8.76	0.14	0.14	1.07	0.563896	0.999961	osbp	oxysterol binding protein	chr1	NM_001145585; ENSDART00000141530; ENSDART00000031301
12950658	3.93	4.03	0.27	0.16	-1.07	0.915362	0.999961	LOC100000469	uncharacterized LOC100000469	chr1	XM_003197730; ENSDART00000134180
12950662	3.15	3.25	0.15	0.19	-1.07	0.218271	0.999961	LOC558721	uncharacterized LOC558721	chr1	XM_681977; ENSDART00000125861
12950666	3.62	3.69	0.15	0.25	-1.05	0.088125	0.999961	LOC100535525	uncharacterized LOC100535525	chr1	XM_003197732; ENSDART00000126992
12950668	3.37	3.46	0.25	0.27	-1.06	0.461937	0.999961	wu:fc75a09	wu:fc75a09	chr1	XM_001336813; ENSDART00000127325
12950671	7.83	8.04	0.18	0.21	-1.15	0.433796	0.999961	patl1	protein associated with topoisomerase II homolog 1 (yeast)	chr1	ENSDART00000139577; ENSDART00000100937
12950674	2.35	2.34	0.12	0.16	1	0.847681	0.999961			chr1
12950676	3.53	3.54	0.22	0.14	-1.01	0.866069	0.999961			chr1
12950678	9.69	9.63	0.13	0.2	1.04	0.534109	0.999961	smarca5	SWI/SNF related, matrix associated, actin dependent regulator of chromatin, subfamily a, member 5	chr1	AF506217; BC133097; NM_001081629; ENSDART00000123972; ENSDART00000024215
12950701	5.47	5.52	0.25	0.35	-1.03	0.847196	0.999961	INPP4B		chr1	ENSDART00000147683; ENSDART00000141716; ENSDART00000108492
12950724	2.91	3.1	0.22	0.23	-1.13	0.949956	0.999961			chr1
12950726	2.3	2.49	0.26	0.19	-1.14	0.324199	0.999961			chr1
12950728	3.37	3.13	0.51	0.49	1.18	0.469024	0.999961			chr1
12950730	7.35	7.38	0.2	0.2	-1.01	0.848743	0.999961	LOC559804	RING finger protein 150-like	chr1	NM_001145572; ENSDART00000035713
12950738	2.66	2.65	0.2	0.29	1.01	0.998101	0.999961			chr1
12950741	9.8	9.87	0.05	0.05	-1.05	0.023511	0.999961	tbc1d9	TBC1 domain family, member 9 (with GRAM domain)	chr1	BC134241; ENSDART00000143909; ENSDART00000083799
12950761	8.7	8.68	0.23	0.13	1.01	0.607218	0.999961			chr1
12950763	8.52	8.49	0.25	0.06	1.02	0.974201	0.999961			chr1
12950765	8.1	8.07	0.08	0.05	1.02	0.065894	0.999961			chr1
12950769	3.96	4.09	0.1	0.34	-1.09	0.484164	0.999961	ucp1	uncoupling protein 1	chr1	AY398428; BC045464; BC063945; BC075906; BC164087; NM_199523; ENSDART00000038807; ENSDART00000146235; ENSDART00000143299
12950782	3.12	3.21	0.2	0.21	-1.06	0.926621	0.999961	si:ch211-213b8.4	si:ch211-213b8.4	chr1	XM_685569; ENSDART00000141348
12950796	3.03	2.99	0.3	0.24	1.03	0.558929	0.999961	LOC100331773	novel cadherin domain containing protein-like	chr1	XM_002660562
12950810	6.55	6.38	0.16	0.23	1.12	0.192602	0.999961	pus10	pseudouridylate synthase 10	chr1	BC153932; NM_001111189; ENSDART00000114689
12950827	5.14	4.89	0.21	0.37	1.19	0.491669	0.999961	LOC100536671	uncharacterized LOC100536671	chr1	XM_003197735; ENSDART00000125342
12950832	2.86	3.04	0.16	0.21	-1.13	0.76749	0.999961	crfb17	cytokine receptor family member B17	chr1	GQ901865; BC163407; BC163417; NM_001135979; ENSDART00000114506
12950840	6.92	6.7	0.17	0.32	1.16	0.21455	0.999961	nup133	nucleoporin 133	chr1	BC052764; NM_213531; ENSDART00000020680
12950864	4.66	4.53	0.09	0.21	1.09	0.668038	0.999961	acta1a	actin, alpha 1a, skeletal muscle	chr1	BC093200; BC164475; NM_001017750; ENSDART00000052838; ENSDART00000139625
12950873	5.04	4.92	0.27	0.18	1.09	0.709687	0.999961	CCSAP (2 of 2)	centriole, cilia and spindle-associated protein	chr1	ENSDART00000037729
12950877	5.64	5.73	0.11	0.08	-1.06	0.274709	0.999961	LOC555552	rho-related GTP-binding protein RhoU-like	chr1	XM_678101; ENSDART00000003097
12950881	3.9	3.9	0.3	0.13	-1	0.85088	0.999961	dla	deltaA	chr1	DQ993185; AF030031; BC075742; NM_130954; ENSDART00000012104; ENSDART00000006180; ENSDART00000126339
12950896	4.97	4.9	0.24	0.38	1.05	0.771397	0.999961	LOC100537100; LOC555479	TRIO and F-actin-binding protein-like	chr1	XM_003197736; XM_002660564; ENSDART00000109386; ENSDART00000149760; ENSDART00000150656
12950910	7.58	7.65	0.2	0.23	-1.05	0.613623	0.999961	dcaf15	DDB1 and CUL4 associated factor 15	chr1	XM_677708; ENSDART00000108601
12950923	2.68	2.51	0.19	0.11	1.13	0.071138	0.999961			chr1
12950925	2.28	2.23	0.18	0.11	1.03	0.491858	0.999961			chr1
12950927	6.76	6.66	0.14	0.19	1.07	0.344105	0.999961	nthl1	nth endonuclease III-like 1 (E. coli)	chr1	XM_001346607; BC133922; ENSDART00000062941
12950935	4.1	4.26	0.18	0.09	-1.12	0.098494	0.999961	LOC100008366; SLC9A3R2 (3 of 3)	Na(+)/H(+) exchange regulatory cofactor NHE-RF2-like; solute carrier family 9, subfamily A (NHE3, cation proton antiporter 3), member 3 regulator 2	chr1	XR_117590; ENSDART00000080385
12950948	2.42	2.36	0.11	0.12	1.04	0.523215	0.999961			chr1
12950950	3.07	3.04	0.17	0.18	1.02	0.522512	0.999961			chr1
12950952	8.45	8.46	0.11	0.09	-1.01	0.479829	0.999961	LOC100537489; tsc2	tuberin-like; tuberous sclerosis 2	chr1	XM_003197738; XM_690820; ENSDART00000122071
12950987	3.85	3.84	0.37	0.38	1.01	0.675656	0.999961			chr1
12950990	5.4	5.21	0.18	0.12	1.14	0.059794	0.999961	CABZ01043829.1		chr1	ENSDART00000125575
12950992	3.83	3.9	0.15	0.3	-1.05	0.882987	0.999961			chr1
12950994	5.17	4.71	0.47	0.45	1.37	0.575995	0.999961	si:ch211-202h22.10	si:ch211-202h22.10	chr1	XM_001342094; ENSDART00000125227
12950996	3.65	3.5	0.22	0.18	1.11	0.279488	0.999961	si:ch211-202h22.9	si:ch211-202h22.9	chr1	BC122308; NM_001145570; ENSDART00000136063; ENSDART00000108755
12951002	5.21	5.11	0.19	0.11	1.07	0.073622	0.999961	si:ch211-202h22.8	si:ch211-202h22.8	chr1	XM_003197740; BC122436; BC142937; ENSDART00000143997; ENSDART00000136764; ENSDART00000109342
12951010	3.94	4.16	0.18	0.21	-1.17	0.054272	0.999961	si:ch211-202h22.7	si:ch211-202h22.7	chr1	XM_003197743; ENSDART00000141207; ENSDART00000109919
12951019	3.98	4.11	0.1	0.21	-1.1	0.745359	0.999961	LOC100002676	G-protein coupled receptor family C group 5 member B-like	chr1	NM_001145704; ENSDART00000145018; ENSDART00000114705
12951024	7.16	7.2	0.15	0.23	-1.03	0.388506	0.999961	knop1	lysine-rich nucleolar protein 1	chr1	XM_682043; ENSDART00000132785; ENSDART00000146677; ENSDART00000077578
12951034	8.99	8.89	0.09	0.13	1.07	0.435851	0.999961	pi4k2a	phosphatidylinositol 4-kinase type 2 alpha	chr1	AY929290; BC058342; NM_213358; ENSDART00000130675
12951045	2.22	2.13	0.19	0.16	1.06	0.77482	0.999961	zgc:136791	zgc:136791	chr1	BC115270
12951055	2.42	2.58	0.21	0.17	-1.12	0.284547	0.999961	LOC559196	NACHT, LRR and PYD domains-containing protein 12-like	chr1	XM_682513; ENSDART00000140020; ENSDART00000145070
12951064	3.36	3.35	0.18	0.12	1.01	0.853708	0.999961	LOC561595; SI:CH211-196H16.5	NACHT, LRR and PYD domains-containing protein 3-like	chr1	XM_685006; ENSDART00000145381; ENSDART00000100657
12951074	6.85	6.86	0.19	0.11	-1.01	0.660629	0.999961	zfyve27	zinc finger, FYVE domain containing 27	chr1	BC124649; NM_001077291; ENSDART00000140375; ENSDART00000137352; ENSDART00000141541; ENSDART00000126723; ENSDART00000083615
12951093	4.47	4.23	0.3	0.26	1.18	0.723536	0.999961	golga7ba	golgin A7 family, member Ba	chr1	BC080249; BC092359; NM_001017566; ENSDART00000145652; ENSDART00000089603
12951101	7.6	7.63	0.16	0.06	-1.02	0.549114	0.999961	r3hcc1l	R3H domain and coiled-coil containing 1-like	chr1	XM_685202; ENSDART00000152528; ENSDART00000122551
12951109	5.45	5.52	0.23	0.16	-1.04	0.728648	0.999961	si:ch211-196h16.12	si:ch211-196h16.12	chr1	XM_685411; ENSDART00000037250
12951115	6.49	6.72	0.19	0.17	-1.17	0.043485	0.999961	lgalsla	lectin, galactoside-binding-like a	chr1	BC117644; NM_001045300; ENSDART00000077390; ENSDART00000152654; ENSDART00000152146
12951121	7.44	7.33	0.13	0.13	1.08	0.163967	0.999961	aftpha	aftiphilin a	chr1	NM_001145561; ENSDART00000132727; ENSDART00000150492; ENSDART00000100630; ENSDART00000100631; ENSDART00000127068
12951141	3.63	3.63	0.2	0.13	1.01	0.648943	0.999961	mb	myoglobin	chr1	AY337025; BC056727; BC065862; NM_200586; ENSDART00000138070; ENSDART00000150510; ENSDART00000133472; ENSDART00000136378; ENSDART00000039807
12951149	5.87	5.91	0.25	0.21	-1.03	0.778115	0.999961	zgc:158803	zgc:158803	chr1	ENSDART00000100619
12951153	2.31	2.33	0.13	0.12	-1.01	0.910048	0.999961			chr1
12951156	2.49	2.39	0.14	0.07	1.07	0.027303	0.999961			chr1
12951158	4.64	4.75	0.13	0.21	-1.08	0.519884	0.999961	si:ch211-286b5.2	si:ch211-286b5.2	chr1	XM_698187; ENSDART00000152318; ENSDART00000152151
12951166	6.16	5.96	0.16	0.16	1.15	0.507246	0.999961	nanos3	nanos homolog 3	chr1	ENSDART00000098615
12951168	3.75	3.83	0.26	0.13	-1.05	0.462309	0.999961	LOC100003646	cell surface A33 antigen-like	chr1	XM_001343111
12951174	2.51	2.47	0.08	0.21	1.03	0.498876	0.999961	zgc:172106	zgc:172106	chr1	NM_001114563; BC154532; ENSDART00000152464; ENSDART00000152809; ENSDART00000128979
12951181	3.45	3.34	0.35	0.15	1.08	0.188901	0.999961	si:ch211-286b5.8	si:ch211-286b5.8	chr1	XR_084207; ENSDART00000152352
12951189	2.35	2.37	0.07	0.21	-1.01	0.939742	0.999961			chr1
12951191	3.12	2.8	0.12	0.15	1.25	0.003023	0.999961	LOC100003869	b-cell receptor CD22-like	chr1	XM_001343281; ENSDART00000152699; ENSDART00000129658
12951199	3.19	3.11	0.28	0.21	1.06	0.354082	0.999961	LOC100148481	b-cell receptor CD22-like	chr1	XM_001919865
12951206	3.01	3.05	0.17	0.21	-1.03	0.838633	0.999961	CR790369.2		chr1	ENSDART00000130456
12951214	2.67	2.85	0.17	0.36	-1.13	0.545251	0.999961	LOC100151564	b-cell receptor CD22-like	chr1	ENSDART00000128858
12951220	4.16	4.23	0.22	0.27	-1.05	0.356979	0.999961	LOC100536474	b-cell receptor CD22-like	chr1	XM_003197744
12951223	3.21	3.18	0.21	0.08	1.02	0.307341	0.999961	LOC100536517	EGF-like module-containing mucin-like hormone receptor-like 1-like	chr1	XM_003197745
12951231	2.64	2.72	0.33	0.08	-1.06	0.767268	0.999961			chr1
12951233	4.35	4.5	0.27	0.49	-1.11	0.544208	0.999961	CR788255.2		chr1	ENSDART00000123946
12951244	3.19	3.07	0.36	0.29	1.08	0.391912	0.999961	LOC100536723	uncharacterized LOC100536723	chr1	XM_003197749
12951252	3.49	3.5	0.23	0.39	-1.01	0.740275	0.999961			chr1
12951254	2.36	2.45	0.34	0.26	-1.06	0.318068	0.999961	LOC100536772	EGF-like module-containing mucin-like hormone receptor-like 1-like	chr1	XM_003197750; ENSDART00000060693
12951265	3.32	2.91	0.33	0.37	1.33	0.229899	0.999961			chr1
12951268	2.79	2.76	0.21	0.1	1.02	0.577887	0.999961	LOC100536910; LOC100536957	EGF-like module-containing mucin-like hormone receptor-like 3-like	chr1	XM_003197752; ENSDART00000141089
12951276	3.43	3.6	0.28	0.29	-1.13	0.114128	0.999961	LOC100536957; SI:CH73-341P18.6	EGF-like module-containing mucin-like hormone receptor-like 3-like	chr1	XM_003197753; ENSDART00000146614
12951282	3.45	3.52	0.12	0.28	-1.05	0.525543	0.999961	LOC569655	novel 7 transmembrane receptor (Secretin family) domain containing family-like	chr1	XM_693053; ENSDART00000148075; ENSDART00000110119
12951292	3.67	3.87	0.23	0.28	-1.15	0.262876	0.999961			chr1
12951294	6.45	6.37	0.37	0.25	1.06	0.766533	0.999961	LOC569655	novel 7 transmembrane receptor (Secretin family) domain containing family-like	chr1	ENSDART00000148075
12951297	8.3	8.22	0.11	0.1	1.06	0.193018	0.999961	tecrb	trans-2,3-enoyl-CoA reductase b	chr1	BC053209; BC164083; NM_201299; ENSDART00000108838; ENSDART00000134770; ENSDART00000144983; ENSDART00000139312
12951313	4.8	4.75	0.2	0.23	1.04	0.744127	0.999961	ndufb7	NADH dehydrogenase (ubiquinone) 1 beta subcomplex, 7	chr1	BC062284; NM_200848; ENSDART00000043933
12951317	2.86	3.18	0.08	0.16	-1.24	0.003682	0.999961			chr1
12951319	2.86	2.74	0.25	0.23	1.08	0.921957	0.999961	LOC100537044	p-selectin-like	chr1	XM_003197754
12951322	3.84	3.91	0.3	0.31	-1.05	0.610804	0.999961	si:ch73-343l4.2	si:ch73-343l4.2	chr1	XM_002660580; ENSDART00000142371; ENSDART00000113302
12951329	2.58	2.36	0.21	0.27	1.17	0.262856	0.999961	SI:CH73-343L4.3		chr1	ENSDART00000144358
12951333	4.46	4.55	0.14	0.29	-1.06	0.365443	0.999961	LOC100537143; LOC100537240; SI:CH73-343L4.6	c-type lectin domain family 4 member F-like; CD209 antigen-like	chr1	XM_003197755; XM_003197757; ENSDART00000138446; ENSDART00000032177
12951340	4.27	4.63	0.31	0.52	-1.28	0.072459	0.999961	LOC100537143	c-type lectin domain family 4 member F-like	chr1	XM_003197755
12951344	7	7.17	0.21	0.23	-1.13	0.172893	0.999961	SI:CH73-343L4.5		chr1	ENSDART00000109353
12951348	2.44	2.37	0.24	0.23	1.05	0.875908	0.999961			chr1
12951351	2.93	3.01	0.13	0.11	-1.05	0.401308	0.999961	si:ch73-343l4.8	si:ch73-343l4.8	chr1	XM_002660579; ENSDART00000147516; ENSDART00000110562
12951358	10.48	10.49	0.11	0.11	-1.01	0.945728	0.999961	asf1bb	ASF1 anti-silencing function 1 homolog Bb	chr1	BC066755; NM_214757; ENSDART00000064194
12951364	6.76	7.04	0.28	0.19	-1.22	0.131885	0.999961	prkacab	protein kinase, cAMP-dependent, catalytic, alpha, genome duplicate b	chr1	BC078343; NM_001003470; ENSDART00000019936
12951375	2.41	2.28	0.07	0.37	1.09	0.921782	0.999961			chr1
12951377	3.06	2.97	0.07	0.24	1.06	0.772045	0.999961	LOC100331428	complement C3-like	chr1	XM_002660577; ENSDART00000143793
12951383	6.74	6.59	0.08	0.2	1.12	0.124564	0.999961			chr1
12951386	6.39	6.29	0.12	0.13	1.07	0.528192	0.999961	crb3b	crumbs homolog 3b	chr1	DQ314739; BC133971; NM_001045323; ENSDART00000089358
12951391	2.42	2.3	0.23	0.23	1.09	0.455195	0.999961	c3b	complement component c3b	chr1	AB235997; NM_131243; ENSDART00000127714; ENSDART00000019644
12951413	3.01	3.35	0.35	0.12	-1.26	0.105274	0.999961	c3c	complement component c3c	chr1	AB235998; NM_001037236; ENSDART00000052683
12951438	2.21	2.22	0.11	0.16	-1.01	0.835765	0.999961			chr1
12951440	2.3	2.54	0.16	0.12	-1.18	0.049505	0.999961			chr1
12951443	2.68	2.66	0.06	0.19	1.01	0.604089	0.999961	LOC100334305	GTPase IMAP family member 2-like	chr1	XM_002660587; ENSDART00000091924
12951446	2.2	2.31	0.1	0.24	-1.08	0.618867	0.999961	LOC100334244	GTPase IMAP family member 4-like	chr1	XM_002660586; ENSDART00000073987
12951452	3.4	3.39	0.38	0.23	1	0.725788	0.999961	LOC100334244; zgc:171452	GTPase IMAP family member 4-like; zgc:171452	chr1	ENSDART00000073987; ENSDART00000097964
12951455	3.51	3.96	0.31	0.24	-1.36	0.044446	0.999961	LOC100334176	GTPase IMAP family member 8-like	chr1	XM_003197758
12951457	3.28	3.23	0.25	0.11	1.04	0.335639	0.999961	LOC100334176; CABZ01059404.1	GTPase IMAP family member 8-like	chr1	XM_003197758; ENSDART00000129864
12951462	2.63	2.68	0.28	0.19	-1.04	0.700792	0.999961	wu:fa03e10	wu:fa03e10	chr1	ENSDART00000130750
12951464	2.83	2.6	0.11	0.16	1.17	0.044327	0.999961			chr1
12951468	2.57	2.6	0.11	0.26	-1.02	0.690634	0.999961			chr1
12951471	2.66	3.18	0.09	0.3	-1.43	0.002902	0.999961	LOC100151165	GTPase IMAP family member 8-like	chr1	XM_003197763
12951475	3.48	3.61	0.07	0.19	-1.09	0.09449	0.999961			chr1
12951476	3.57	3.52	0.27	0.37	1.04	0.326451	0.999961	LOC100149227; LOC100535080	GTPase IMAP family member 8-like	chr1	XM_003197764; XM_003197766
12951480	2.52	2.53	0.2	0.15	-1	0.619702	0.999961	LOC100535126; LOC100535169	GTPase IMAP family member 2-like; GTPase IMAP family member 8-like	chr1	XM_003197767; XM_003197768; ENSDART00000133693
12951486	2.57	2.39	0.19	0.3	1.13	0.087001	0.999961	LOC100148240	b-cell receptor CD22-like	chr1	XM_001919043; ENSDART00000145350; ENSDART00000144552
12951492	2.38	2.43	0.21	0.07	-1.03	0.390923	0.999961	LOC100151328	sialoadhesin-like	chr1	XM_001919055
12951498	2.97	3.02	0.2	0.31	-1.03	0.923137	0.999961	LOC100149932	b-cell receptor CD22-like	chr1	ENSDART00000152312; ENSDART00000133590; ENSDART00000147771
12951505	3.26	3.04	0.32	0.22	1.17	0.334506	0.999961	LOC100149229	b-cell receptor CD22-like	chr1	XM_001919086; ENSDART00000152825
12951510	2.26	2.15	0.21	0.14	1.08	0.658721	0.999961			chr1
12951516	2.64	2.46	0.36	0.39	1.13	0.92476	0.999961	LOC100148735	b-cell receptor CD22-like	chr1	XM_001919167; ENSDART00000152568; ENSDART00000035575; ENSDART00000041884
12951523	2.31	2.28	0.48	0.14	1.02	0.328213	0.999961			chr1
12951527	2.79	2.42	0.28	0.25	1.29	0.066572	0.999961	si:ch211-1f22.12	si:ch211-1f22.12	chr1	XM_001344853
12951533	4.21	4.29	0.21	0.27	-1.05	0.793892	0.999961	LOC793287	b-cell receptor CD22-like	chr1	XM_001332974
12951539	4.16	4.33	0.11	0.32	-1.13	0.502201	0.999961			chr1
12951542	3	3.05	0.05	0.16	-1.03	0.36905	0.999961			chr1
12951544	5.05	4.87	0.21	0.16	1.13	0.115913	0.999961	LOC100006464	uncharacterized LOC100006464	chr1	XM_001345161; BC135097; ENSDART00000152220; ENSDART00000034898
12951547	2.77	2.81	0.13	0.15	-1.02	0.924097	0.999961			chr1
12951550	3.15	3.26	0.14	0.19	-1.08	0.095679	0.999961	rac1l	ras-related C3 botulinum toxin substrate 1 (rho family, small GTP binding protein Rac1) like	chr1	BC154665; ENSDART00000063774
12951552	3.39	3.49	0.13	0.21	-1.08	0.337485	0.999961			chr1
12951556	4.66	4.73	0.1	0.29	-1.05	0.189525	0.999961	zgc:153650	zgc:153650	chr1	BC122362; ENSDART00000011560
12951565	2.21	2.33	0.18	0.08	-1.08	0.47192	0.999961			chr1
12951571	2.64	2.5	0.27	0.13	1.1	0.245811	0.999961			chr1
12951575	3.21	3.1	0.23	0.35	1.08	0.586663	0.999961	LOC100333244	b-cell receptor CD22-like	chr1	XM_002660611; ENSDART00000102882
12951581	4	4.01	0.16	0.27	-1.01	0.621301	0.999961			chr1
12951583	2.75	2.83	0.1	0.19	-1.06	0.2731	0.999961			chr1
12951589	2.97	3.08	0.18	0.29	-1.07	0.27941	0.999961			chr1
12951611	3.34	3.06	0.32	0.19	1.21	0.685685	0.999961			chr1
12951616	3.01	3.5	0.22	0.36	-1.4	0.065169	0.999961	LOC100331086	NACHT, LRR and PYD domains-containing protein 12-like	chr1	XM_002664749
12951622	2.8	2.66	0.1	0.31	1.1	0.759356	0.999961	si:ch211-114l13.10	si:ch211-114l13.10	chr1	ENSDART00000152417; ENSDART00000083338
12951627	3.58	3.58	0.24	0.26	-1	0.870753	0.999961			chr1
12951632	2.67	2.76	0.14	0.08	-1.06	0.305982	0.999961			chr1
12951641	2.81	2.87	0.16	0.22	-1.04	0.180955	0.999961			chr1
12951644	3.65	3.7	0.11	0.16	-1.03	0.468915	0.999961			chr1
12951647	3.4	3.24	0.33	0.48	1.12	0.722056	0.999961			chr1
12951656	5.06	5.36	0.26	0.28	-1.23	0.03409	0.999961			chr1
12951659	2.37	2.47	0.18	0.23	-1.07	0.295821	0.999961	nilt2	polymeric immunoglobulin receptor-like	chr1	XM_003197774
12951662	4.69	4.49	0.35	0.13	1.15	0.503958	0.999961	si:ch211-114l13.10; LOC100331086	si:ch211-114l13.10; NACHT, LRR and PYD domains-containing protein 12-like	chr1	BC155647; ENSDART00000151953; ENSDART00000101645
12951670	2.51	2.71	0.19	0.21	-1.15	0.459677	0.999961	si:ch211-114l13.12	si:ch211-114l13.12	chr1	XM_003197778; ENSDART00000128873; ENSDART00000151570
12951677	2.65	2.57	0.19	0.08	1.05	0.786802	0.999961	trim35-1; LOC100333815	tripartite motif containing 35-1; zinc-binding protein A33-like	chr1	BC095360; ENSDART00000100405; ENSDART00000073777
12951681	2.84	3.2	0.21	0.22	-1.28	0.034216	0.999961	si:ch211-114l13.4	si:ch211-114l13.4	chr1	XM_002660635; ENSDART00000115190
12951684	2.76	2.9	0.24	0.22	-1.1	0.279139	0.999961	si:ch211-114l13.13; SI:CH211-114L13.3	si:ch211-114l13.13	chr1	XR_044927; ENSDART00000141678
12951694	3.06	2.99	0.35	0.2	1.04	0.760972	0.999961	LOC100534838; si:ch211-114l13.1	protein NLRC3-like; si:ch211-114l13.1	chr1	XM_003197779; ENSDART00000144190; ENSDART00000146316
12951701	3.8	3.89	0.2	0.15	-1.06	0.458327	0.999961	si:ch211-15j1.5	si:ch211-15j1.5	chr1	XM_002660636; ENSDART00000146788
12951704	2.33	2.3	0.22	0.09	1.03	0.365425	0.999961	si:ch211-15j1.4	si:ch211-15j1.4	chr1	XR_084485; ENSDART00000134826
12951712	2.59	2.51	0.2	0.26	1.06	0.787176	0.999961	si:ch211-15j1.3	si:ch211-15j1.3	chr1	XM_002660637; ENSDART00000137836; ENSDART00000145009
12951719	3.35	3.39	0.18	0.21	-1.02	0.563297	0.999961			chr1
12951721	3.65	3.57	0.33	0.32	1.06	0.947104	0.999961	si:ch211-15j1.1; LOC566508; LOC100535142	si:ch211-15j1.1; novel NACHT domain containing protein; protein NLRC3-like	chr1	ENSDART00000144784; ENSDART00000147397
12951728	2.98	2.49	0.24	0.2	1.4	0.012338	0.999961	si:dkey-222h21.12	si:dkey-222h21.12	chr1	XM_001336213; ENSDART00000147324
12951741	2.69	2.75	0.32	0.24	-1.04	0.692196	0.999961	si:dkey-222h21.10	si:dkey-222h21.10	chr1	XM_002660638; ENSDART00000138467
12951748	2.17	2.08	0.17	0.15	1.06	0.313394	0.999961	si:dkey-222h21.10; LOC795805	si:dkey-222h21.10; NLR family, CARD domain containing	chr1	XM_002660638; XM_002660639; ENSDART00000138467; ENSDART00000138007; ENSDART00000132423
12951755	3.47	3.18	0.3	0.16	1.22	0.145348	0.999961	LOC795805	NLR family, CARD domain containing	chr1	XM_002660639; ENSDART00000132423
12951759	3.38	3.39	0.33	0.07	-1.01	0.88212	0.999961	ggt1l2.2	gamma-glutamyltransferase 1 like 2.2	chr1	XM_690031; ENSDART00000149091; ENSDART00000130630
12951773	3.27	3.72	0.46	0.47	-1.37	0.465293	0.999961	si:dkey-222h21.8	si:dkey-222h21.8	chr1	XM_002660640; ENSDART00000110453
12951779	3.28	3.51	0.23	0.1	-1.17	0.019475	0.999961	si:dkey-222h21.8	si:dkey-222h21.8	chr1	XM_002660640; ENSDART00000110453; ENSDART00000142736
12951785	2.98	2.82	0.21	0.25	1.12	0.291181	0.999961	LOC100332268; LOC100538069	nucleotide-binding oligomerization domain containing 2-like; protein NLRC3-like	chr1	ENSDART00000131475; ENSDART00000132546
12951793	2.5	2.49	0.2	0.18	1.01	0.512707	0.999961	si:dkey-222h21.6	si:dkey-222h21.6	chr1	XM_002660642; ENSDART00000140536
12951797	3.49	3.28	0.45	0.51	1.15	0.852167	0.999961	si:dkey-222h21.6; si:dkey-222h21.4	si:dkey-222h21.6; si:dkey-222h21.4	chr1	XM_002660642; XM_001335271; ENSDART00000140536; ENSDART00000135300; ENSDART00000142285
12951805	2.62	2.79	0.1	0.3	-1.13	0.222434	0.999961	si:dkey-222h21.5	si:dkey-222h21.5	chr1	XM_002660643; ENSDART00000147678
12951809	2.22	2.11	0.25	0.11	1.08	0.562027	0.999961	si:dkey-222h21.4	si:dkey-222h21.4	chr1	XM_001335271; ENSDART00000142285
12951811	3.47	3.6	0.13	0.16	-1.1	0.161439	0.999961	LOC566508; LOC100535142; LOC795109	novel NACHT domain containing protein; protein NLRC3-like; NACHT, LRR and PYD domains-containing protein 12-like	chr1	ENSDART00000146252; ENSDART00000145743
12951813	3.1	3.15	0.51	0.21	-1.04	0.997622	0.999961	LOC100148732	novel protein similar to vertebrate gamma-glutamyltransferase family	chr1	ENSDART00000145234; ENSDART00000073779
12951825	3.13	3.3	0.28	0.3	-1.13	0.26962	0.999961	si:dkey-222h21.1; si:dkey-222h21.2	si:dkey-222h21.1; si:dkey-222h21.2	chr1	XM_001334756; ENSDART00000148079; ENSDART00000140754
12951838	2.22	2.16	0.07	0.12	1.05	0.672493	0.999961			chr1
12951840	3.66	3.6	0.23	0.28	1.04	0.175873	0.999961	si:dkey-222h21.1	si:dkey-222h21.1	chr1	XM_001334756; ENSDART00000140754
12951844	2.94	2.74	0.35	0.17	1.15	0.555554	0.999961	LOC566621; LOC793232; LOC100333959	SAM domain and HD domain-containing protein 1-like	chr1	XM_689900; ENSDART00000152693; ENSDART00000152627
12951863	3.17	3.22	0.17	0.27	-1.03	0.418139	0.999961	si:ch73-221f6.1	si:ch73-221f6.1	chr1	XM_695914
12951865	8.04	8.04	0.21	0.15	1	0.823649	0.999961	zgc:174928; LOC572225	zgc:174928; zinc finger protein 836-like	chr1	BC155575; ENSDART00000152184; ENSDART00000031977; ENSDART00000110594; ENSDART00000110965; ENSDART00000073841
12951873	2.36	2.42	0.04	0.24	-1.04	0.531028	0.999961	CD97 (4 of 4)	CD97 molecule	chr1	ENSDART00000152486
12951880	5.96	5.9	0.37	0.2	1.04	0.858719	0.999961	si:ch73-221f6.7	si:ch73-221f6.7	chr1	XM_001332590; ENSDART00000152158; ENSDART00000110808
12951894	4.13	4.16	0.22	0.16	-1.02	0.824182	0.999961	slc27a1b	solute carrier family 27 (fatty acid transporter), member 1b	chr1	BC109455; BC124752; BC164558; NM_001077248; ENSDART00000108769; ENSDART00000121642; ENSDART00000067775
12951909	3.45	3.53	0.1	0.35	-1.06	0.423821	0.999961	LOC566621; LOC100333959; LOC793232	SAM domain and HD domain-containing protein 1-like	chr1	XM_689900; XM_002660657; ENSDART00000152693; ENSDART00000141143; ENSDART00000073801; ENSDART00000152627; ENSDART00000112794
12951923	3.17	3.32	0.18	0.12	-1.1	0.298413	0.999961			chr1
12951928	2.33	2.15	0.14	0.23	1.13	0.482924	0.999961	caspb; si:ch211-233g6.8	caspase b; si:ch211-233g6.8	chr1	DQ022755; ENSDART00000113134
12951935	3.9	3.89	0.17	0.23	1	0.615314	0.999961			chr1
12951937	8.63	8.4	0.13	0.08	1.17	0.015865	0.999961	LOC799717	zinc finger protein 845-like	chr1	XM_002660619
12951943	2.39	2.25	0.2	0.24	1.1	0.536128	0.999961	LOC100334715	NACHT, LRR and PYD domains-containing protein 14-like	chr1	XM_002660622
12951952	4.7	4.64	0.35	0.29	1.04	0.808776	0.999961	LOC100334775	latrophilin-1-like	chr1	XM_002660623
12951955	4.51	4.43	0.25	0.3	1.06	0.366842	0.999961	si:ch211-236p5.3	si:ch211-236p5.3	chr1	XM_002660624
12951958	4.17	4.37	0.25	0.32	-1.14	0.383742	0.999961			chr1
12951968	2.46	2.48	0.07	0.17	-1.01	0.531479	0.999961			chr1
12951970	9.09	9.13	0.12	0.18	-1.02	0.497333	0.999961			chr1
12951973	2.54	2.54	0.12	0.14	1	0.191643	0.999961			chr1
12951975	3.05	3.2	0.16	0.35	-1.11	0.152208	0.999961	tmed1b	transmembrane emp24 protein transport domain containing 1b	chr1	ENSDART00000113387
12951977	4.02	4.08	0.18	0.15	-1.05	0.194353	0.999961			chr1
12951979	2.73	2.77	0.1	0.14	-1.03	0.496382	0.999961			chr1
12951981	3.08	3.01	0.15	0.16	1.05	0.787762	0.999961	LOC100334929	uncharacterized LOC100334929	chr1	XM_002660665
12951984	5.1	5.09	0.27	0.26	1.01	0.719908	0.999961	LOC100334929	uncharacterized LOC100334929	chr1	XM_002660665
12951987	7.15	6.96	0.13	0.12	1.15	0.045263	0.999961	zgc:56292	zgc:56292	chr1	ENSDART00000055107
12951999	5.58	5.66	0.19	0.17	-1.05	0.261181	0.999961	LOC100537425	breast cancer anti-estrogen resistance protein 3-like	chr1	XM_003197789
12952005	2.59	2.65	0.08	0.11	-1.04	0.515023	0.999961	LOC100007488; MFAP4 (13 of 14)	microfibril-associated glycoprotein 4-like; microfibrillar-associated protein 4	chr1	XM_001339992; ENSDART00000100195
12952010	2.93	2.65	0.32	0.18	1.22	0.105031	0.999961	si:zfos-2330d3.3	si:zfos-2330d3.3	chr1	XM_001339867; ENSDART00000149937; ENSDART00000130791
12952015	4.53	4.56	0.42	0.1	-1.02	0.829901	0.999961	zgc:173915	zgc:173915	chr1	BC153459; ENSDART00000150649; ENSDART00000100197
12952020	4.41	4.41	0.15	0.28	-1	0.964255	0.999961	zgc:173915; mfap4	zgc:173915; microfibrillar-associated protein 4	chr1	ENSDART00000100197; ENSDART00000100199
12952025	7.98	7.91	0.16	0.15	1.05	0.445103	0.999961	LOC556363; LOC100538150; GPR108 (2 of 2)	protein GPR107-like; protein GPR108-like; G protein-coupled receptor 108	chr1	XM_679152; XM_003197795; ENSDART00000152669; ENSDART00000152747; ENSDART00000152259; ENSDART00000152613
12952043	5.18	5.17	0.14	0.22	1.01	0.968726	0.999961	soul5l	heme-binding protein soul5, like	chr1	XM_001345974; ENSDART00000152456; ENSDART00000130089
12952049	6.26	6.13	0.13	0.21	1.1	0.919947	0.999961	LOC100329690	keratin, type I cytoskeletal 18-like	chr1	ENSDART00000100163
12952054	6.46	6.39	0.16	0.14	1.05	0.462846	0.999961			chr1
12952059	6.72	6.71	0.1	0.24	1	0.7413	0.999961			chr1
12952062	4.08	4.06	0.08	0.12	1.02	0.949437	0.999961	zgc:77358	zgc:77358	chr1	BC065349; NM_205632; ENSDART00000126914
12952066	7.7	7.7	0.09	0.08	-1	0.786928	0.999961	LOC100330568; cdc37; CABZ01043370.1	general transcription factor 3C polypeptide 1-like; cell division cycle 37 homolog (S. cerevisiae)	chr1	XM_002660675; BC045994; NM_201038; ENSDART00000058692
12952092	9.72	9.78	0.1	0.2	-1.05	0.452984	0.999961	zgc:111991	zgc:111991	chr1	ENSDART00000054441
12952097	8.34	8.35	0.15	0.21	-1.01	0.690809	0.999961	zgc:77221	zgc:77221	chr1	ENSDART00000067096
12952102	5.17	5.19	0.44	0.29	-1.02	0.569974	0.999961			chr1
12952104	4.94	5.02	0.11	0.26	-1.06	0.829129	0.999961	LOC100330837	uncharacterized LOC100330837	chr1	XM_002660678
12952109	4.61	4.67	0.22	0.15	-1.05	0.679959	0.999961	LOC100330837	uncharacterized LOC100330837	chr1	XM_002660678
12952113	4.42	4.28	0.29	0.31	1.1	0.667028	0.999961	LOC100330837	uncharacterized LOC100330837	chr1	XM_002660678
12952117	5.11	5.1	0.13	0.07	1	0.215199	0.999961	LOC100007050	mesothelin-like protein-like	chr1	XM_001345577
12952123	5.69	5.74	0.15	0.28	-1.03	0.805564	0.999961	LOC100330703	uncharacterized LOC100330703	chr1	XM_002660677
12952128	4.13	4.08	0.2	0.23	1.04	0.478204	0.999961	LOC100330703	uncharacterized LOC100330703	chr1	XM_002660677
12952135	4.59	4.49	0.09	0.47	1.07	0.711851	0.999961	LOC100330638	uncharacterized LOC100330638	chr1	XM_002660676
12952138	4.25	4.23	0.26	0.28	1.01	0.469381	0.999961	LOC100535409	mesothelin-like protein-like	chr1	XM_003197800
12952147	3.96	3.96	0.26	0.3	1	0.558335	0.999961	cyp3a65	cytochrome P450, family 3, subfamily A, polypeptide 65	chr1	AY452279; BC109440; BC163925; NM_001037438; ENSDART00000113943
12952161	4.86	4.83	0.11	0.17	1.02	0.776882	0.999961	rdh8b	retinol dehydrogenase 8b	chr1	AY306006; BC059640; NM_200788; ENSDART00000005116
12952173	2.82	2.67	0.2	0.2	1.11	0.102398	0.999961	LOC100330433	thioredoxin domain-containing protein 11-like	chr1	ENSDART00000152413
12952175	11.15	11.15	0.04	0.04	-1	0.531233	0.999961	parn	poly(A)-specific ribonuclease (deadenylation nuclease)	chr1	AY398393; BC050496; NM_201088; ENSDART00000030873; ENSDART00000152305; ENSDART00000152384; ENSDART00000152188
12952199	6.53	6.52	0.25	0.22	1.01	0.782954	0.999961	olfm2b	olfactomedin 2b	chr1	BC068422; NM_213260; ENSDART00000152624; ENSDART00000152810; ENSDART00000152405; ENSDART00000014000
12952208	7.51	7.47	0.1	0.07	1.03	0.602105	0.999961	FP312971.1; MVB12A	multivesicular body subunit 12A	chr1	ENSDART00000152615; ENSDART00000062422; ENSDART00000152600
12952212	8.1	7.98	0.16	0.07	1.09	0.750383	0.999961	akap8l	A kinase (PRKA) anchor protein 8-like	chr1	ENSDART00000126152; ENSDART00000152315; ENSDART00000152214; ENSDART00000152563; ENSDART00000152283
12952221	2.38	2.26	0.13	0.2	1.08	0.65468	0.999961	LOC407704	uncharacterized LOC407704	chr1	BC072700
12952223	2.98	2.96	0.11	0.19	1.02	0.916657	0.999961	zgc:163025	zgc:163025	chr1	ENSDART00000152276; ENSDART00000109479
12952225	3.57	3.65	0.21	0.12	-1.06	0.61913	0.999961	f7i	coagulation factor VIIi	chr1	ENSDART00000003463; ENSDART00000122230
12952229	2.85	2.82	0.13	0.15	1.03	0.361135	0.999961	f10	coagulation factor X	chr1	BC097035; ENSDART00000124837; ENSDART00000126650
12952232	8.42	8.6	0.14	0.21	-1.14	0.10794	0.999961	pcid2	PCI domain containing 2	chr1	BC085454; NM_001007381; ENSDART00000018741; ENSDART00000152573; ENSDART00000152426; ENSDART00000152132; ENSDART00000152200; ENSDART00000152361
12952248	6.39	6.44	0.19	0.18	-1.03	0.981188	0.999961	GRTP1A		chr1	ENSDART00000045884
12952255	5.65	5.61	0.2	0.19	1.03	0.581964	0.999961	adprhl1	ADP-ribosylhydrolase like 1	chr1	BC083385; NM_001006033; ENSDART00000060968
12952264	6.94	6.84	0.07	0.22	1.07	0.412998	0.999961	dcun1d2	DCN1, defective in cullin neddylation 1, domain containing 2 (S. cerevisiae)	chr1	BC071344; NM_001002156; ENSDART00000060971
12952273	4.37	4.33	0.19	0.23	1.03	0.676648	0.999961			chr1
12952275	6.63	6.72	0.14	0.13	-1.06	0.315316	0.999961	tfdp1b	transcription factor Dp-1, b	chr1	BC059610; NM_200776; ENSDART00000003317
12952277	2.65	2.52	0.27	0.27	1.09	0.433718	0.999961	grk1a	G protein-coupled receptor kinase 1 a	chr1	ENSDART00000081743
12952279	6.97	6.97	0.15	0.21	1	0.997824	0.999961	cenpe	centromere protein E	chr1	ENSDART00000111806
12952284	6.4	6.65	0.2	0.17	-1.19	0.041519	0.999961	gas6	growth arrest-specific 6	chr1	BC053117; NM_199978; ENSDART00000010092
12952299	8.14	8.12	0.09	0.06	1.01	0.687833	0.999961	pros1	protein S (alpha)	chr1	BC124790; BC164563; NM_001077323; ENSDART00000098627; ENSDART00000136423; ENSDART00000141590
12952316	5.08	5.16	0.14	0.11	-1.06	0.185528	0.999961	rasa3	RAS p21 protein activator 3	chr1	XM_002660315; ENSDART00000092524
12952341	8.18	8.22	0.12	0.13	-1.03	0.140333	0.999961	tpp2	tripeptidyl peptidase II	chr1	XM_002660321; ENSDART00000152173; ENSDART00000112730
12952345	3.15	3.01	0.09	0.13	1.1	0.089576	0.999961	tpp2	tripeptidyl peptidase II	chr1	ENSDART00000152173
12952347	5.13	5.3	0.08	0.19	-1.13	0.135871	0.999961	LOC100331733; LOC100005588; LOC100149425	putative UPF0567 protein LOC121952-like; UPF0567 protein C13orf39 homolog	chr1	XM_002660322; XM_001920773; XM_001920762; ENSDART00000152799; ENSDART00000114831
12952357	5.38	5.13	0.2	0.25	1.19	0.23355	0.999961	zgc:92518	zgc:92518	chr1	BC076050; ENSDART00000152684; ENSDART00000152511; ENSDART00000125141; ENSDART00000123620; ENSDART00000102235
12952367	7.15	7.12	0.07	0.09	1.01	0.699892	0.999961	ercc5; ERCC5	excision repair cross-complementing rodent repair deficiency, complementation group 5 (xeroderma pigmentosum, complementation group G (Cockayne syndrome))	chr1	BC091993; BC165440; ENSDART00000144406; ENSDART00000136878; ENSDART00000031635
12952386	5.27	5.26	0.36	0.42	1.01	0.877456	0.999961	blzf1	basic leucine zipper nuclear factor 1	chr1	NM_001144803; ENSDART00000108579; ENSDART00000114850; ENSDART00000109415
12952388	5	4.75	0.2	0.18	1.18	0.246019	0.999961	trmt10c	tRNA methyltransferase 10 homolog C (S. cerevisiae)	chr1	BC085556; NM_001007332; ENSDART00000144606; ENSDART00000148162; ENSDART00000138032; ENSDART00000060954; ENSDART00000112581
12952400	6.92	6.89	0.33	0.17	1.02	0.691281	0.999961	si:ch73-41e3.7	si:ch73-41e3.7	chr1	NM_001145612; ENSDART00000147610; ENSDART00000121630
12952406	3	2.78	0.06	0.27	1.16	0.15349	0.999961	mrpl16	mitochondrial ribosomal protein L16	chr1	ENSDART00000020327; ENSDART00000102421
12952410	3.39	3.5	0.16	0.14	-1.08	0.805379	0.999961	CU571081.1		chr1	ENSDART00000102431
12952413	5.13	4.97	0.16	0.24	1.12	0.434895	0.999961	atp5j	ATP synthase, H+ transporting, mitochondrial F0 complex, subunit F6	chr1	BC066613; NM_213307; ENSDART00000134456; ENSDART00000004062; ENSDART00000147937; ENSDART00000146351
12952423	7.4	7.24	0.11	0.31	1.12	0.383345	0.999961	appa; APPA	amyloid beta (A4) precursor protein a	chr1	AJ315637; ENSDART00000037385; ENSDART00000082039
12952435	4.95	4.98	0.18	0.21	-1.02	0.174931	0.999961			chr1
12952437	6.92	7	0.09	0.09	-1.06	0.009328	0.999961	zgc:110091	zgc:110091	chr1	BC092729; NM_001017577; ENSDART00000059341; ENSDART00000152190
12952444	8.86	8.89	0.07	0.13	-1.02	0.558528	0.999961	eed	embryonic ectoderm development	chr1	BC093351; BC153556; BC164450; NM_001017766; ENSDART00000059345; ENSDART00000152829; ENSDART00000152273; ENSDART00000152822
12952457	6.03	6.1	0.22	0.18	-1.05	0.586894	0.999961	nfkbiz	nuclear factor of kappa light polypeptide gene enhancer in B-cells inhibitor, zeta	chr1	XM_001341675
12952469	8.24	8.36	0.04	0.12	-1.09	0.078148	0.999961	cep97	centrosomal protein 97	chr1	BC053114; NM_198371; ENSDART00000036682; ENSDART00000152337; ENSDART00000152310; ENSDART00000152451; ENSDART00000128927
12952485	4.77	4.84	0.17	0.13	-1.05	0.476296	0.999961	rpl24	ribosomal protein L24	chr1	ENSDART00000152454
12952488	5.04	5.18	0.24	0.13	-1.11	0.196294	0.999961			chr1
12952490	4.32	4.35	0.17	0.23	-1.02	0.509763	0.999961	wu:fj30f06	wu:fj30f06	chr1	XM_001331965; ENSDART00000127601
12952497	5.32	5.38	0.2	0.13	-1.04	0.874014	0.999961			chr1
12952504	5.53	5.37	0.24	0.3	1.12	0.379497	0.999961	cul4a; CUL4A	cullin 4A	chr1	BC054607; BC165630; NM_201027; ENSDART00000038445
12952508	6.73	6.89	0.14	0.2	-1.11	0.569582	0.999961	LOC565999; SON	uncharacterized LOC565999; SON DNA binding protein	chr1	XM_689264; ENSDART00000113095
12952521	8.26	8.15	0.17	0.16	1.08	0.49609	0.999961	LOC565999	uncharacterized LOC565999	chr1	XM_689264
12952526	4.67	4.59	0.12	0.22	1.06	0.388564	0.999961	wu:fa56d06	wu:fa56d06	chr1	XM_001335880
12952533	5.91	6.15	0.2	0.2	-1.18	0.413548	0.999961			chr1
12952537	8.45	8.51	0.18	0.22	-1.04	0.713466	0.999961	LOC100332229	histone H2A type 1-A-like	chr1	XM_002660323; ENSDART00000015372
12952541	5.78	5.69	0.38	0.38	1.06	0.727782	0.999961			chr1
12952543	5.97	5.8	0.19	0.11	1.13	0.0982	0.999961	gart; GART	phosphoribosylglycinamide formyltransferase	chr1	AF257743; BC047808; NM_131617; ENSDART00000073560
12952565	6.16	6	0.14	0.25	1.12	0.064166	0.999961	LOC100332351	uncharacterized LOC100332351	chr1	XM_002666980
12952568	7.83	7.68	0.17	0.08	1.12	0.073799	0.999961	LOC100332351	uncharacterized LOC100332351	chr1	XM_002666980
12952574	3.04	2.46	0.3	0.34	1.49	0.076974	0.999961			chr1
12952580	2.51	2.61	0.18	0.07	-1.07	0.533448	0.999961			chr1
12952582	5.71	5.66	0.15	0.27	1.04	0.759557	0.999961	RUNX1	runt-related transcription factor 1	chr1	ENSDART00000130697
12952586	2.69	2.69	0.17	0.16	1	0.847311	0.999961			chr1
12952588	2.51	2.49	0.25	0.29	1.02	0.963203	0.999961			chr1
12952591	5.01	4.77	0.18	0.13	1.18	0.097795	0.999961	LOC100333907	chloride intracellular channel protein 6-like	chr1	XM_002660327; ENSDART00000152227; ENSDART00000097629
12952598	2.01	2.03	0.11	0.18	-1.02	0.923052	0.999961			chr1
12952600	6.27	6.18	0.15	0.22	1.07	0.463716	0.999961	atp1a1	ATPase, Na+/K+ transporting, alpha 1 polypeptide	chr1	AF286372; AY028630; BC045283; BC063936; NM_131686; ENSDART00000081047; ENSDART00000132968
12952602	2.21	2.29	0.17	0.23	-1.06	0.262505	0.999961			chr1
12952604	2.06	2.06	0.12	0.19	1	0.914286	0.999961			chr1
12952609	4.44	4.5	0.15	0.28	-1.04	0.960708	0.999961	si:ch211-132g1.3	si:ch211-132g1.3	chr1	XM_001343682; ENSDART00000137332; ENSDART00000131675; ENSDART00000138723; ENSDART00000135193; ENSDART00000143790; ENSDART00000147773; ENSDART00000136696; ENSDART00000122187
12952626	2.83	2.86	0.14	0.21	-1.02	0.876444	0.999961	oxgr1a.1	oxoglutarate (alpha-ketoglutarate) receptor 1a, tandem duplicate 1	chr1	BC115292; NM_001040383; ENSDART00000041936
12952628	3.47	3.56	0.15	0.09	-1.07	0.269074	0.999961	oxgr1a.3	oxoglutarate (alpha-ketoglutarate) receptor 1a, tandem duplicate 3	chr1	NM_001145628; ENSDART00000058878
12952630	2.88	2.87	0.14	0.25	1.01	0.464907	0.999961	oxgr1a.2	oxoglutarate (alpha-ketoglutarate) receptor 1a, tandem duplicate 2	chr1	NM_001145625; ENSDART00000109983
12952634	5.5	5.48	0.18	0.23	1.01	0.97344	0.999961	mbnl2	muscleblind-like 2 (Drosophila)	chr1	ENSDART00000136680; ENSDART00000122626
12952640	4.38	4.22	0.21	0.27	1.12	0.850434	0.999961	mbnl2	muscleblind-like 2 (Drosophila)	chr1	NM_001161671; NM_001161669; NM_001099998; NM_001161670; ENSDART00000124534; ENSDART00000122626
12952642	2.34	2.44	0.19	0.15	-1.08	0.67571	0.999961			chr1
12952644	8.23	8.26	0.12	0.15	-1.02	0.575059	0.999961	kpnb3	karyopherin (importin) beta 3	chr1	BC142883; ENSDART00000058876
12952649	2.96	3.07	0.14	0.26	-1.08	0.228242	0.999961			chr1
12952651	2.82	2.83	0.23	0.21	-1.01	0.878875	0.999961	si:ch211-235f1.3	si:ch211-235f1.3	chr1	XM_003197609; ENSDART00000144500
12952656	2.85	2.86	0.14	0.3	-1.01	0.449285	0.999961	ggact.3	gamma-glutamylamine cyclotransferase, tandem duplicate 3	chr1	BC133906; NM_001089560; ENSDART00000103785
12952658	3.09	3.07	0.33	0.35	1.01	0.946273	0.999961	ggact.2; ggact.3	gamma-glutamylamine cyclotransferase, tandem duplicate 2; gamma-glutamylamine cyclotransferase, tandem duplicate 3	chr1	BC081599; NM_001004544; ENSDART00000152555; ENSDART00000055779
12952662	5.08	5.13	0.34	0.25	-1.04	0.698248	0.999961	ggact.1	gamma-glutamylamine cyclotransferase, tandem duplicate 1	chr1	BC125938; NM_001077717; ENSDART00000103795
12952665	2.84	2.8	0.1	0.12	1.03	0.613324	0.999961	RCAN1B		chr1	ENSDART00000123271
12952667	2.4	2.46	0.19	0.16	-1.04	0.428899	0.999961			chr1
12952669	4.16	4.26	0.3	0.29	-1.07	0.914613	0.999961	wu:fc18f06	wu:fc18f06	chr1	ENSDART00000128124
12952672	4.41	4.49	0.16	0.47	-1.06	0.896836	0.999961	wu:fc18f06	wu:fc18f06	chr1	BC095348; ENSDART00000121523
12952674	2.06	2.26	0.17	0.18	-1.15	0.413799	0.999961	zgc:153924	zgc:153924	chr1	BC155802
12952676	5.2	5.41	0.2	0.13	-1.16	0.019849	0.999961	spry2	sprouty homolog 2	chr1	AY285923; BC095266; NM_001003842; ENSDART00000052423
12952678	5.73	5.44	0.24	0.24	1.22	0.39636	0.999961	ndfip2	Nedd4 family interacting protein 2	chr1	BC059183; NM_213347; ENSDART00000103724
12952688	4.32	4.51	0.18	0.14	-1.14	0.483494	0.999961	mnx2b	motor neuron and pancreas homeobox 2b	chr1	AY445046; BC163315; NM_001009887; ENSDART00000114035; ENSDART00000040368
12952693	3.74	3.71	0.19	0.13	1.02	0.491175	0.999961	fn1b	fibronectin 1b	chr1	AY538257; AY725818; BC134005; NM_001013261; ENSDART00000103755; ENSDART00000126172; ENSDART00000144185; ENSDART00000103754; ENSDART00000023692; ENSDART00000017312
12952741	4.04	3.78	0.3	0.16	1.2	0.147341	0.999961	LOC100005630	novel protein similar to vertebrate carboxypeptidase A3 (mast cell) (CPA3)	chr1	NM_001145629; ENSDART00000109756
12952747	5.04	5.2	0.24	0.14	-1.12	0.377297	0.999961	nrp2a	neuropilin 2a	chr1	AY351912; AY428801; AY437405; BC162118; NM_212965; ENSDART00000150863; ENSDART00000152591; ENSDART00000103769; ENSDART00000125437
12952763	8.99	9.05	0.07	0.07	-1.04	0.339781	0.999961	im:7153558; PARD3B (2 of 2)	im:7153558; par-3 partitioning defective 3 homolog B (C. elegans)	chr1	XM_002667044; ENSDART00000097632
12952782	7.96	7.88	0.12	0.11	1.05	0.333332	0.999961			chr1
12952785	3.52	3.58	0.09	0.23	-1.05	0.938388	0.999961	zgc:153922	zgc:153922	chr1	BC124491; NM_001076761; ENSDART00000141653; ENSDART00000134199; ENSDART00000131254; ENSDART00000144454; ENSDART00000103710
12952799	3.26	3.28	0.4	0.28	-1.01	0.567787	0.999961	klf7a	Kruppel-like factor 7a	chr1	BC095648; BC164843; NM_001020643; ENSDART00000109356
12952804	2.32	2.35	0.19	0.14	-1.02	0.428533	0.999961			chr1
12952807	6.3	6.31	0.19	0.22	-1.01	0.604256	0.999961	ERBB4 (3 of 5)	v-erb-a erythroblastic leukemia viral oncogene homolog 4 (avian)	chr1	ENSDART00000092114
12952819	5.18	5.17	0.28	0.07	1	0.936756	0.999961	pcnp	PEST proteolytic signal containing nuclear protein	chr1	BC083380; NM_001006035; ENSDART00000054925; ENSDART00000101586; ENSDART00000146682; ENSDART00000140189; ENSDART00000146238; ENSDART00000134213
12952832	4.01	4.15	0.11	0.23	-1.1	0.108321	0.999961	mylz3	myosin, light polypeptide 3, skeletal muscle	chr1	AB042028; AF180891; BC092705; BC164287; NM_131619; ENSDART00000015732; ENSDART00000145445; ENSDART00000147770; ENSDART00000148276
12952847	6.32	6.18	0.32	0.2	1.1	0.890636	0.999961	lancl1	LanC antibiotic synthetase component C-like 1 (bacterial)	chr1	BC171509; BC171511; NM_001009891; ENSDART00000135112; ENSDART00000016139; ENSDART00000132217; ENSDART00000123563
12952862	3.93	3.95	0.27	0.32	-1.01	0.608454	0.999961	eng1b	engrailed 1b	chr1	BC091669; BC165537; NM_001013498; ENSDART00000016642
12952865	6.3	6.3	0.18	0.26	-1	0.982598	0.999961	arglu1b	arginine and glutamate rich 1b	chr1	ENSDART00000013264
12952867	5.63	5.53	0.22	0.17	1.07	0.352163	0.999961			chr1
12952869	2.52	2.69	0.16	0.12	-1.12	0.066402	0.999961			chr1
12952871	2.16	2.27	0.17	0.1	-1.08	0.388588	0.999961			chr1
12952873	2.44	2.42	0.07	0.17	1.01	0.790241	0.999961			chr1
12952880	3.31	3.44	0.23	0.14	-1.1	0.350811	0.999961			chr1
12952882	3.26	3.32	0.22	0.08	-1.04	0.631124	0.999961			chr1
12952887	3.72	4	0.31	0.41	-1.22	0.220587	0.999961	si:dkey-79f11.4	si:dkey-79f11.4	chr1	XM_001345846; ENSDART00000011186
12952893	4.48	4.35	0.23	0.14	1.1	0.288336	0.999961	LOC555323; CASKIN1 (2 of 4)	caskin-1-like; CASK interacting protein 1	chr1	XM_677814; ENSDART00000113289
12952913	6.88	6.83	0.16	0.16	1.04	0.725597	0.999961	FAM83G (1 of 2)	family with sequence similarity 83, member G	chr1	ENSDART00000152295; ENSDART00000091508
12952920	3.65	3.92	0.16	0.12	-1.2	0.112033	0.999961	grapb	GRB2-related adaptor protein b	chr1	BC096782; BC164309; NM_001030080; ENSDART00000136654; ENSDART00000081093
12952927	3.1	3.24	0.1	0.19	-1.1	0.094553	0.999961	syngr3b	synaptogyrin 3b	chr1	BC150241; NM_001100441; ENSDART00000121823; ENSDART00000138435; ENSDART00000033917
12952935	9.94	9.84	0.14	0.08	1.07	0.24249	0.999961	zgc:112980	zgc:112980	chr1	BC090709; ENSDART00000054981; ENSDART00000147640; ENSDART00000146333; ENSDART00000135197; ENSDART00000140398; ENSDART00000147763
12952956	9.24	9.23	0.02	0.1	1	0.929174	0.999961	ptcd1	pentatricopeptide repeat domain 1	chr1	XM_693706; ENSDART00000114613
12952965	3.28	3.75	0.17	0.28	-1.38	0.017119	0.999961			chr1
12952968	2.5	2.72	0.14	0.39	-1.17	0.238693	0.999961			chr1
12952972	3.29	3.26	0.11	0.29	1.02	0.533911	0.999961	LOC100007088	endonuclease domain-containing 1 protein-like	chr1	XM_001345605; ENSDART00000110474
12952976	8.33	8.23	0.09	0.12	1.07	0.261853	0.999961	fbxl18	F-box and leucine-rich repeat protein 18	chr1	BC097162; BC139647; NM_001030245; ENSDART00000103644
12952982	6.79	6.66	0.22	0.22	1.09	0.087797	0.999961	actb1	actin, beta 1	chr1	AF057040; BC045846; BC063950; NM_131031; ENSDART00000054987; ENSDART00000133319; ENSDART00000141407; ENSDART00000148067; ENSDART00000138324; ENSDART00000135318
12952994	2.94	3	0.19	0.16	-1.04	0.997639	0.999961	abcg2b	ATP-binding cassette, sub-family G (WHITE), member 2b	chr1	BC115277; DQ223859; NM_001039066; ENSDART00000152153; ENSDART00000091798
12953011	7.46	7.4	0.15	0.13	1.04	0.895555	0.999961	grin2ab	glutamate receptor, ionotropic, N-methyl D-aspartate 2A, b	chr1	XM_693978; ENSDART00000137900; ENSDART00000103652
12953026	3.43	3.44	0.34	0.41	-1.01	0.553739	0.999961			chr1
12953029	2.41	2.4	0.2	0.1	1.01	0.419915	0.999961	socs1b	suppressor of cytokine signaling 1b	chr1	JN800507; NM_001252630; ENSDART00000136198; ENSDART00000123246
12953034	4.09	4.04	0.3	0.1	1.03	0.124915	0.999961	si:ch73-191k20.4	si:ch73-191k20.4	chr1	BC124366; ENSDART00000133496
12953039	2.28	2.46	0.28	0.52	-1.13	0.228263	0.999961	SI:CH73-191K20.3		chr1	ENSDART00000148182
12953042	4.45	4.44	0.22	0.12	1.01	0.47669	0.999961	LOC100534970; si:ch211-14k19.8; VAP	uncharacterized LOC100534970; si:ch211-14k19.8	chr1	XM_003197614; XM_003197620; ENSDART00000146642; ENSDART00000147833; ENSDART00000125596; ENSDART00000132910
12953058	7.03	7.06	0.2	0.18	-1.02	0.471098	0.999961	ndufab1a	NADH dehydrogenase (ubiquinone) 1, alpha/beta subcomplex, 1a	chr1	BC076098; BC152172; NM_001003418; ENSDART00000139516; ENSDART00000081337
12953064	6.92	6.88	0.07	0.15	1.03	0.559754	0.999961	LOC100330701; palb2	uncharacterized LOC100330701; partner and localizer of BRCA2	chr1	XM_002660359; FJ032295; ENSDART00000113013; ENSDART00000142132; ENSDART00000128550
12953081	6.78	6.8	0.27	0.33	-1.01	0.521916	0.999961	plk1	polo-like kinase 1 (Drosophila)	chr1	ENSDART00000081343
12953083	2.93	3.01	0.18	0.17	-1.06	0.650858	0.999961			chr1
12953085	5.52	5.66	0.15	0.18	-1.1	0.707354	0.999961	ern2	endoplasmic reticulum to nucleus signaling 2	chr1	XM_001919315; ENSDART00000143587; ENSDART00000081355
12953106	2.57	2.64	0.2	0.15	-1.04	0.43895	0.999961	gng13a	guanine nucleotide binding protein (G protein), gamma 13a	chr1	BC163178; BC163193; NM_001166125; NM_001198746; ENSDART00000147277; ENSDART00000135219; ENSDART00000028276
12953113	4.95	4.96	0.22	0.3	-1.01	0.920637	0.999961	zgc:136472	zgc:136472	chr1	BC115146; NM_001040241; ENSDART00000055011
12953125	8.12	8.18	0.08	0.15	-1.04	0.522594	0.999961	LOC100330835; zgc:171747	ubinuclein-1-like; zgc:171747	chr1	XM_002660360; BC151958; NM_001105118; ENSDART00000146065; ENSDART00000114876; ENSDART00000132812; ENSDART00000092071
12953144	10.1	10.13	0.1	0.08	-1.02	0.636595	0.999961	micall2b	mical-like 2b	chr1	HM151010; BC047798; BC057484; NM_001199364; ENSDART00000137821; ENSDART00000008682
12953166	8.06	7.89	0.25	0.38	1.13	0.404802	0.999961			chr1
12953168	8.53	8.6	0.09	0.21	-1.04	0.471184	0.999961	LOC100332784	lysosomal alpha-glucosidase-like	chr1	XM_002660364; ENSDART00000110790
12953187	3	2.91	0.31	0.2	1.07	0.328473	0.999961	ugt5b2; ugt5b1; ugt5b3; ugt5b4	UDP glucuronosyltransferase 5 family, polypeptide B2; UDP glucuronosyltransferase 5 family, polypeptide B1; UDP glucuronosyltransferase 5 family, polypeptide B3; UDP glucuronosyltransferase 5 family, polypeptide B4	chr1	NM_001177499; GU299151; GU299152; GU299153; GU299155; GU299156; GU299158; BC129162; BC155127; NM_001177493; NM_001177494; NM_001080692; ENSDART00000080323; ENSDART00000121490; ENSDART00000128441; ENSDART00000122512; ENSDART00000126996; ENSDART00000127735; ENSDART00000123773; ENSDART00000126877
12953200	3.14	3.05	0.13	0.19	1.06	0.534895	0.999961	ugt5b3	UDP glucuronosyltransferase 5 family, polypeptide B3	chr1	GU299155; GU299156; NM_001177494; ENSDART00000123725; ENSDART00000122512; ENSDART00000126996
12953203	4.05	4.08	0.27	0.17	-1.02	0.995517	0.999961	ugt5b3; ugt5b2; ugt5b1	UDP glucuronosyltransferase 5 family, polypeptide B3; UDP glucuronosyltransferase 5 family, polypeptide B2; UDP glucuronosyltransferase 5 family, polypeptide B1	chr1	ENSDART00000126996; NM_001177499; GU299151; GU299152; GU299153; NM_001177493; ENSDART00000016750; ENSDART00000127735; ENSDART00000123773; ENSDART00000126877
12953206	2.44	2.53	0.14	0.16	-1.06	0.273193	0.999961			chr1
12953208	8.98	8.97	0.09	0.12	1.01	0.89214	0.999961	mad1l1	MAD1 mitotic arrest deficient-like 1	chr1	HM210099; BC050170; NM_200912; ENSDART00000147904; ENSDART00000138592; ENSDART00000103478; ENSDART00000103479; ENSDART00000048610
12953233	8.76	8.79	0.13	0.11	-1.02	0.420268	0.999961	zgc:56409	zgc:56409	chr1	BC052107; BC066462; ENSDART00000138630; ENSDART00000054843
12953244	6.12	6.11	0.16	0.14	1.01	0.809343	0.999961	tmem8a	transmembrane protein 8A	chr1	NM_001145568; ENSDART00000138726; ENSDART00000041849
12953260	3.92	3.96	0.46	0.33	-1.03	0.570678	0.999961	LOC100537083; LOC100534829; SI:DKEY-271J15.3; SI:DKEYP-75B4.7	uncharacterized LOC100537083; uncharacterized LOC100534829	chr1	XM_003201186; XM_003201634; ENSDART00000146500; ENSDART00000123477; ENSDART00000142906; ENSDART00000144233; ENSDART00000136257; ENSDART00000127564; ENSDART00000147288; ENSDART00000136678; ENSDART00000139210
12953274	3	3.19	0.08	0.36	-1.14	0.51388	0.999961	si:dkeyp-75b4.9	si:dkeyp-75b4.9	chr1	XM_002660371; ENSDART00000144565; ENSDART00000019294
12953283	2.88	2.86	0.14	0.15	1.01	0.78811	0.999961	LOC100535266	uncharacterized LOC100535266	chr1	XR_117579
12953285	6.63	6.47	0.14	0.18	1.11	0.474307	0.999961	rnf175	ring finger protein 175	chr1	BC050174; BC071470; NM_200308; ENSDART00000054835; ENSDART00000125358
12953295	2.79	2.97	0.14	0.26	-1.13	0.386242	0.999961	fgb	fibrinogen, B beta polypeptide	chr1	ENSDART00000139358
12953298	3.14	3.19	0.17	0.31	-1.04	0.877875	0.999961	fgb	fibrinogen, B beta polypeptide	chr1	ENSDART00000011701
12953301	3.62	3.84	0.14	0.15	-1.17	0.022764	0.999961	LOC100536670; fga	fibrinogen alpha chain-like; fibrinogen alpha chain	chr1	XM_003197621; BC054946; BC075895; NM_001194989; ENSDART00000147106; ENSDART00000148074; ENSDART00000135522; ENSDART00000033118; ENSDART00000135676; ENSDART00000134913
12953322	4.12	4.21	0.12	0.23	-1.07	0.682335	0.999961	fga	fibrinogen alpha chain	chr1	BC054946; BC075895; NM_001194989; ENSDART00000135522; ENSDART00000033118; ENSDART00000135676; ENSDART00000080442
12953325	5.26	5.2	0.17	0.31	1.05	0.593206	0.999961	npy2rl; si:ch73-24a15.1	neuropeptide Y receptor Y2, like; si:ch73-24a15.1	chr1	XM_001332723; ENSDART00000152238; ENSDART00000080453; ENSDART00000152424
12953329	4.86	4.89	0.18	0.13	-1.02	0.707854	0.999961	si:ch73-132f6.4; si:ch73-132f6.5	si:ch73-132f6.4; si:ch73-132f6.5	chr1	XM_001334926; ENSDART00000152264
12953337	3.03	2.99	0.21	0.06	1.03	0.260135	0.999961	rbm46	RNA binding motif protein 46	chr1	BC124720; NM_001080024; ENSDART00000110698
12953340	3.17	3.04	0.5	0.15	1.1	0.525444	0.999961			chr1
12953343	4.64	4.44	0.28	0.43	1.14	0.776283	0.999961	LOC557811	FERM domain-containing protein 7-like	chr1	XM_003197622; ENSDART00000152565; ENSDART00000109141
12953355	8.75	8.74	0.14	0.19	1.01	0.820942	0.999961	tnrc5	trinucleotide repeat containing 5	chr1	AB201385; BC083297; BC133981; NM_001039805; ENSDART00000040116
12953364	2.65	2.68	0.14	0.1	-1.02	0.954414	0.999961			chr1
12953366	4.36	4.3	0.17	0.16	1.04	0.603944	0.999961	trpc5a	transient receptor potential cation channel, subfamily C, member 5a	chr1	BC058321; NM_001044827; ENSDART00000131294; ENSDART00000140495; ENSDART00000139060; ENSDART00000040502
12953386	2.9	2.92	0.14	0.09	-1.02	0.800608	0.999961	zgc:174945	zgc:174945	chr1	BC154813; ENSDART00000103550
12953390	2.29	2.33	0.16	0.06	-1.03	0.34381	0.999961	sc:d0661	sc:d0661	chr1	CU638785; ENSDART00000103548
12953395	2.52	2.53	0.2	0.27	-1.01	0.372522	0.999961	LOC100536909	poliovirus receptor-related protein 3-like	chr1	XM_003197623; ENSDART00000152421; ENSDART00000080503
12953399	2.96	2.75	0.19	0.13	1.15	0.249812	0.999961	si:dkey-31e10.6	si:dkey-31e10.6	chr1	XM_003197624; ENSDART00000152189; ENSDART00000152368
12953404	3.18	2.8	0.25	0.15	1.31	0.026008	0.999961			chr1
12953407	2.81	2.83	0.24	0.14	-1.01	0.18544	0.999961	atp1b1b	ATPase, Na+/K+ transporting, beta 1b polypeptide	chr1	ENSDART00000139387; ENSDART00000114114
12953409	3.36	3.31	0.16	0.19	1.04	0.486661	0.999961			chr1
12953411	3.43	3.55	0.16	0.11	-1.08	0.041818	0.999961	si:ch73-222h13.1	si:ch73-222h13.1	chr1	XM_002660374; ENSDART00000139749; ENSDART00000111387; ENSDART00000128335
12953436	2.98	3.07	0.1	0.13	-1.06	0.228551	0.999961	crfb15; LOC100537041; CRFB15	cytokine receptor family member B15; interleukin-10 receptor subunit beta-like	chr1	HM149256; ENSDART00000149931; ENSDART00000111406
12953446	2.22	2.22	0.04	0.11	1	0.811908	0.999961			chr1
12953448	4.6	4.57	0.14	0.06	1.02	0.918009	0.999961	dmd	dystrophin	chr1	AF339031; AF339032; AY162403; BC095190; NM_131785; ENSDART00000009886; ENSDART00000007013; ENSDART00000135563; ENSDART00000138275; ENSDART00000141052; ENSDART00000102903; ENSDART00000148305; ENSDART00000126518; ENSDART00000131744; ENSDART00000144095; ENSDART00000102923
12953523	8.24	8.17	0.23	0.4	1.05	0.802589	0.999961	LOC100537099; casc5	uncharacterized LOC100537099; cancer susceptibility candidate 5	chr1	XM_003197626; BC092163; ENSDART00000147648; ENSDART00000102929
12953545	5.26	5.28	0.15	0.3	-1.02	0.735851	0.999961	knstrn	kinetochore-localized astrin/SPAG5 binding protein	chr1	ENSDART00000109858
12953548	5.81	5.62	0.13	0.21	1.14	0.615307	0.999961	sdk1b	sidekick cell adhesion molecule 1b	chr1	XM_678102; ENSDART00000141238; ENSDART00000144164; ENSDART00000091205
12953586	3.64	3.88	0.16	0.24	-1.18	0.05712	0.999961	si:dkey-26i13.7	si:dkey-26i13.7	chr1	XM_001338431; ENSDART00000140725
12953588	2.56	2.4	0.38	0.33	1.12	0.897099	0.999961	si:dkey-26i13.6	si:dkey-26i13.6	chr1	XM_003197630; ENSDART00000136093
12953590	4.22	3.92	0.56	0.32	1.23	0.223626	0.999961	si:dkey-26i13.5	si:dkey-26i13.5	chr1	ENSDART00000131668
12953592	2.43	2.54	0.15	0.13	-1.08	0.235237	0.999961	LOC797641; LOC100536144	carbohydrate sulfotransferase 12-like	chr1	ENSDART00000134588
12953595	2.42	2.48	0.14	0.07	-1.04	0.779784	0.999961	si:dkey-26i13.4	si:dkey-26i13.4	chr1	XM_001338014; ENSDART00000139755
12953597	8.62	8.81	0.21	0.3	-1.14	0.461348	0.999961			chr1
12953599	6.69	6.65	0.11	0.2	1.03	0.846559	0.999961	brat1	BRCA1-associated ATM activator 1	chr1	BC115289; NM_001040305; ENSDART00000090689
12953614	4.54	4.42	0.21	0.32	1.09	0.778886	0.999961			chr1
12953616	5.7	5.64	0.19	0.14	1.04	0.9868	0.999961	ttyh3b	tweety homolog 3b (Drosophila)	chr1	BC109434; NM_001037387; ENSDART00000033361; ENSDART00000131116
12953632	7.97	7.96	0.06	0.18	1.01	0.811645	0.999961	si:dkey-21j8.2	si:dkey-21j8.2	chr1	XM_002660380; ENSDART00000123431
12953651	3.48	3.58	0.19	0.2	-1.07	0.692981	0.999961	grk4	G protein-coupled receptor kinase 4	chr1	XM_002660383; NM_001079986; ENSDART00000128330; ENSDART00000103412
12953676	5.25	5.23	0.23	0.19	1.01	0.915554	0.999961	xpa	xeroderma pigmentosum, complementation group A	chr1	BC055179; NM_200471; ENSDART00000055566; ENSDART00000140116
12953687	2.82	2.88	0.3	0.19	-1.04	0.72985	0.999961	si:dkey-58j15.10	si:dkey-58j15.10	chr1	XM_701297; ENSDART00000152392
12953689	6.79	6.87	0.09	0.18	-1.05	0.749509	0.999961	zgc:153286	zgc:153286	chr1	BC124302; NM_001076589; ENSDART00000103403; ENSDART00000137697
12953699	4	3.96	0.19	0.18	1.03	0.987326	0.999961	zgc:153286; LOC100535550; SI:DKEYP-82A1.1; si:dkey-58j15.11	zgc:153286; uncharacterized LOC100535550; si:dkey-58j15.11	chr1	ENSDART00000137697; XM_003200985; ENSDART00000136484; ENSDART00000152479; ENSDART00000152634
12953704	3.85	3.83	0.22	0.22	1.02	0.957312	0.999961	zgc:153443	zgc:153443	chr1	BC122296; ENSDART00000080100; ENSDART00000145929; ENSDART00000132752; ENSDART00000111805
12953718	2.62	2.71	0.29	0.26	-1.06	0.670692	0.999961			chr1
12953720	4.52	4.35	0.3	0.25	1.13	0.482504	0.999961	tspan5b; LOC100331029	tetraspanin 5b; tetraspanin-5-like	chr1	BC086749; BC164841; ENSDART00000103399
12953730	4.68	4.83	0.2	0.21	-1.11	0.23923	0.999961	LOC799225; snx8b	SH3PX1-like; sorting nexin 8b	chr1	XM_001921041; ENSDART00000152774; ENSDART00000115326; ENSDART00000113560
12953743	4.51	4.36	0.22	0.34	1.11	0.465951	0.999961	mtp	microsomal triglyceride transfer protein	chr1	ENSDART00000015251
12953758	4.04	3.95	0.15	0.13	1.06	0.125466	0.999961	b4galt1	UDP-Gal:betaGlcNAc beta 1,4- galactosyltransferase, polypeptide 1	chr1	BC080228; BC093107; NM_001017730; ENSDART00000149913; ENSDART00000054801; ENSDART00000011977; ENSDART00000109161; ENSDART00000103445
12953769	5.12	5.19	0.14	0.21	-1.05	0.893788	0.999961	cplx2l	complexin 2, like	chr1	BC076010; NM_001002459; ENSDART00000139336; ENSDART00000137463; ENSDART00000142122; ENSDART00000003825; ENSDART00000108526
12953779	2.98	2.8	0.23	0.31	1.13	0.100771	0.999961			chr1
12953781	2.45	2.41	0.13	0.08	1.03	0.412719	0.999961	gne	glucosamine (UDP-N-acetyl)-2-epimerase/N-acetylmannosamine kinase	chr1	BC063958; NM_200883; ENSDART00000054814
12953783	2.71	2.7	0.18	0.22	1.01	0.87079	0.999961			chr1
12953785	7.47	7.36	0.24	0.24	1.08	0.492141	0.999961	sclt1; LOC100535572	sodium channel and clathrin linker 1; sodium channel and clathrin linker 1-like	chr1	XM_003197632; XM_003197633; ENSDART00000146067; ENSDART00000134708; ENSDART00000144596; ENSDART00000079782
12953806	2.93	2.9	0.09	0.08	1.02	0.292213	0.999961			chr1
12953808	3.47	3.41	0.24	0.29	1.04	0.93899	0.999961	pcdh10a	protocadherin 10a	chr1	BC066445; NM_212571; ENSDART00000150547; ENSDART00000127020; ENSDART00000076443; ENSDART00000105494
12953814	4.79	4.96	0.17	0.09	-1.12	0.158251	0.999961	pcdh18a	protocadherin 18a	chr1	EU267178; NM_001115058; ENSDART00000127838
12953819	4.74	4.73	0.14	0.28	1	0.580566	0.999961	si:dkey-9i4.1	si:dkey-9i4.1	chr1	XM_002660395
12953827	4.87	4.89	0.31	0.19	-1.01	0.993177	0.999961			chr1
12953840	2.18	2.41	0.21	0.3	-1.17	0.34987	0.999961			chr1
12953842	4.67	4.61	0.3	0.28	1.05	0.716855	0.999961			chr1
12953845	8.16	8.15	0.04	0.13	1.01	0.691622	0.999961	elf2b	E74-like factor 2b (ets domain transcription factor)	chr1	U84616; BC056554; NM_199219; ENSDART00000011414; ENSDART00000103383
12953859	6.29	6.27	0.11	0.13	1.01	0.224891	0.999961	LOC100002387	uncharacterized LOC100002387	chr1	XM_003197634; BC166039; BC167475; ENSDART00000128955
12953870	4.73	4.81	0.16	0.14	-1.06	0.270171	0.999961	LOC568926	ankyrin-2-like	chr1	XM_692286
12953877	4.28	4.27	0.14	0.31	1.01	0.498105	0.999961	camk2d2	calcium/calmodulin-dependent protein kinase (CaM kinase) II delta 2	chr1	BC076266; BC154768; NM_001002542; ENSDART00000044896; ENSDART00000040049
12953892	3.2	3.2	0.16	0.12	-1	0.800668	0.999961	il8	interleukin 8	chr1	XM_001342570
12953897	4.59	4.71	0.15	0.17	-1.09	0.245123	0.999961	LOC100334568	cGMP-specific 3,5-cyclic phosphodiesterase-like	chr1	XM_002660405; ENSDART00000079359
12953921	3.32	3.37	0.07	0.09	-1.03	0.617799	0.999961	ppp2r2c	protein phosphatase 2 (formerly 2A), regulatory subunit B, gamma isoform	chr1	ENSDART00000075749
12953923	4.08	4	0.09	0.06	1.05	0.078922	0.999961	wfs1a; BX530018.3	Wolfram syndrome 1a (wolframin)	chr1	XM_690160; ENSDART00000090025
12953933	6.72	6.78	0.22	0.11	-1.04	0.911041	0.999961	fip1l1b	FIP1 like 1b (S. cerevisiae)	chr1	BC152155; ENSDART00000103346
12953937	4.94	4.87	0.15	0.21	1.05	0.122016	0.999961	LOC553528	uncharacterized LOC553528	chr1	XM_001923678; BC093364; ENSDART00000123895
12953947	3.84	3.81	0.25	0.35	1.02	0.932159	0.999961	slc34a2aas	solute carrier family 34 (sodium phosphate), member 2a antisense	chr1	AY308479; NR_002876
12953955	6.37	6.34	0.19	0.15	1.03	0.719254	0.999961			chr1
12953957	2.58	2.47	0.18	0.12	1.08	0.372567	0.999961			chr1
12953959	5.3	5.28	0.13	0.25	1.02	0.852773	0.999961	LOC100005017	piggyBac transposable element-derived protein 5-like	chr1	XM_001344138; ENSDART00000057044
12953964	2.01	2.16	0.17	0.18	-1.11	0.168967	0.999961	LOC100330218	serine/threonine-protein kinase pim-3-like	chr1	XM_003197637
12953966	5.87	5.99	0.14	0.1	-1.09	0.477748	0.999961	LOC100330505; LOC100535422; dre-mir-2185-3; dre-mir-2185-2; dre-mir-2185-1	serine/threonine-protein kinase pim-3-like; dre-mir-2185-3; dre-mir-2185-2; dre-mir-2185-1	chr1	XM_002667234; XM_003200361; ENSDART00000131733
12953973	2.17	2.13	0.32	0.15	1.02	0.653023	0.999961			chr1
12953975	2.2	2.15	0.19	0.19	1.04	0.498539	0.999961	LOC568024; LOC100329505	heparan-alpha-glucosaminide N-acetyltransferase-like; uncharacterized LOC100329505	chr1	XM_691333; ENSDART00000109911
12953977	2.28	2.3	0.11	0.11	-1.02	0.438439	0.999961	LOC568024; LOC100329505	heparan-alpha-glucosaminide N-acetyltransferase-like; uncharacterized LOC100329505	chr1	ENSDART00000109911
12953979	4.49	4.56	0.22	0.34	-1.05	0.839352	0.999961	LOC567965; DLC1	rho GTPase-activating protein 7-like; deleted in liver cancer 1	chr1	XM_001921739; ENSDART00000109970
12953992	5.24	5.25	0.21	0.34	-1	0.996421	0.999961			chr1
12953996	4.99	4.89	0.19	0.15	1.07	0.109091	0.999961	LOC100334126	zeta-sarcoglycan-like	chr1	XM_002660401; ENSDART00000130418
12954005	3.46	3.46	0.04	0.11	1	0.381615	0.999961			chr1
12954007	2.81	3.02	0.26	0.16	-1.16	0.288404	0.999961			chr1
12954009	2.42	2.48	0.16	0.23	-1.05	0.942757	0.999961			chr1
12954011	3.43	3.47	0.08	0.1	-1.03	0.737434	0.999961			chr1
12954013	2.59	2.7	0.21	0.15	-1.08	0.660518	0.999961	TUSC3	tumor suppressor candidate 3	chr1	ENSDART00000122503
12954018	4.44	4.42	0.32	0.18	1.01	0.288966	0.999961			chr1
12954022	2.42	2.82	0.06	0.26	-1.31	0.005295	0.999961			chr1
12954024	3.48	3.59	0.18	0.22	-1.08	0.465107	0.999961	fgf20a	fibroblast growth factor 20a	chr1	DQ195158; BC162861; BC162886; NM_001037103; ENSDART00000013024
12954030	8.17	8.33	0.14	0.13	-1.12	0.137963	0.999961			chr1
12954032	6.91	6.71	0.18	0.14	1.15	0.023302	0.999961	mtmr7b	myotubularin related protein 7b	chr1	BC097161; NM_001030126; ENSDART00000127370
12954049	4.22	4.12	0.31	0.23	1.07	0.262136	0.999961	LOC557250	microtubule-associated tumor suppressor 1 homolog A-like	chr1	XM_001919934
12954054	4.16	4.25	0.14	0.12	-1.07	0.648683	0.999961	LOC557250	microtubule-associated tumor suppressor 1 homolog A-like	chr1	XM_001919934; ENSDART00000048855
12954056	6.71	6.79	0.15	0.21	-1.06	0.813955	0.999961			chr1
12954058	2.37	2.29	0.13	0.15	1.06	0.980724	0.999961			chr1
12954060	6.07	6.12	0.16	0.2	-1.03	0.84126	0.999961	asah1b	N-acylsphingosine amidohydrolase (acid ceramidase) 1b	chr1	BC056693; NM_200577; ENSDART00000040434
12954075	7.52	7.47	0.15	0.13	1.04	0.355476	0.999961	zgc:112426	zgc:112426	chr1	BC093300; BC155765; NM_001017793; ENSDART00000079001
12954087	3.8	3.91	0.09	0.17	-1.08	0.216735	0.999961			chr1
12954090	4.25	3.8	0.32	0.25	1.37	0.051107	0.999961			chr1
12954095	2.12	2.18	0.08	0.12	-1.04	0.197849	0.999961			chr1
12954097	2.4	2.5	0.29	0.16	-1.08	0.684623	0.999961			chr1
12954099	2.48	2.41	0.16	0.13	1.05	0.692688	0.999961			chr1
12954103	2.48	2.62	0.24	0.1	-1.11	0.247155	0.999961			chr1
12954105	2.48	2.57	0.17	0.08	-1.06	0.521271	0.999961	fat1	FAT tumor suppressor homolog 1	chr1	ENSDART00000145068
12954107	3.73	3.82	0.23	0.19	-1.07	0.847588	0.999961	acsl1	acyl-CoA synthetase long-chain family member 1	chr1	BC100000; BC155225; NM_001031837; ENSDART00000039917; ENSDART00000131293; ENSDART00000146946; ENSDART00000125125
12954128	4.43	4.35	0.19	0.17	1.06	0.919809	0.999961			chr1
12954130	4.6	4.54	0.13	0.22	1.04	0.608427	0.999961	si:ch211-197n1.2; SI:CH211-197N1.2	si:ch211-197n1.2	chr1	BC090780; ENSDART00000043484; ENSDART00000114386; ENSDART00000131559; ENSDART00000142689; ENSDART00000136279
12954153	8.27	8.2	0.13	0.05	1.05	0.305764	0.999961	zgc:85910	zgc:85910	chr1	BC067688; ENSDART00000146258; ENSDART00000078874
12954159	2.5	2.43	0.25	0.12	1.05	0.447802	0.999961			chr1
12954161	7.52	7.53	0.14	0.22	-1	0.820486	0.999961	ufsp2	ufm1-specific peptidase 2	chr1	BC053257; NM_198810; ENSDART00000148322; ENSDART00000122670; ENSDART00000145162; ENSDART00000078848
12954177	3.44	3.24	0.14	0.08	1.15	0.032861	0.999961	si:dkey-256e7.8	si:dkey-256e7.8	chr1	XM_002660416; ENSDART00000133027
12954181	3.82	3.96	0.12	0.15	-1.1	0.74316	0.999961	pdlim3a	PDZ and LIM domain 3a	chr1	BC095249; NM_001024376; ENSDART00000018238
12954189	5.04	4.82	0.28	0.21	1.17	0.192054	0.999961	sorbs2a; SORBS2A	sorbin and SH3 domain containing 2a	chr1	XM_001919691; ENSDART00000138475; ENSDART00000041215
12954213	3.87	3.75	0.26	0.33	1.09	0.836105	0.999961			chr1
12954216	2.34	2.41	0.1	0.17	-1.04	0.353993	0.999961			chr1
12954218	2.37	2.33	0.14	0.08	1.03	0.367466	0.999961	cyp4v8	cytochrome P450, family 4, subfamily V, polypeptide 8	chr1	BC125968; NM_001077602; ENSDART00000089480
12954220	3.69	3.6	0.14	0.15	1.06	0.515673	0.999961			chr1
12954225	3.91	3.62	0.18	0.22	1.22	0.111109	0.999961			chr1
12954232	5.48	5.24	0.22	0.29	1.19	0.27558	0.999961	mtnr1aa	melatonin receptor 1A a	chr1	BC092957; BC164166; NM_131393; ENSDART00000054674; ENSDART00000134561
12954238	4.76	4.72	0.13	0.13	1.02	0.505973	0.999961	klhl5	kelch-like 5 (Drosophila)	chr1	NM_001170942; ENSDART00000089442
12954250	6.93	6.93	0.17	0.13	1	0.950499	0.999961	fam114a1	family with sequence similarity 114, member A1	chr1	BC139561; NM_001089478; ENSDART00000082063; ENSDART00000147228; ENSDART00000131548
12954265	6.36	5.98	0.32	0.12	1.3	0.023867	0.999961	klf3	Kruppel-like factor 3 (basic)	chr1	AF392993; BC066635; NM_131859; ENSDART00000014916; ENSDART00000139550
12954275	8.76	8.87	0.05	0.11	-1.08	0.044458	0.999961	tbc1d1	TBC1 (tre-2/USP6, BUB2, cdc16) domain family, member 1	chr1	XM_684525; BC114328; ENSDART00000133194; ENSDART00000147525; ENSDART00000147645; ENSDART00000140981; ENSDART00000089294; ENSDART00000089328
12954301	4.23	4.34	0.15	0.15	-1.08	0.074416	0.999961	pgm2	phosphoglucomutase 2	chr1	BC066627; NM_212886; ENSDART00000020970
12954315	2.81	2.81	0.13	0.18	1.01	0.548692	0.999961			chr1
12954317	5.64	5.7	0.22	0.23	-1.05	0.782528	0.999961	si:dkey-167i21.2; SI:DKEY-167I21.2	si:dkey-167i21.2	chr1	AB232445; BC128895; BC134138; ENSDART00000146769; ENSDART00000131423; ENSDART00000142026; ENSDART00000145534; ENSDART00000137171
12954324	4.02	4.28	0.22	0.27	-1.2	0.073876	0.999961	zgc:73228	zgc:73228	chr1	ENSDART00000078610
12954326	2.55	2.47	0.2	0.16	1.06	0.45292	0.999961			chr1
12954328	5.09	5.09	0.15	0.39	-1	0.762125	0.999961	zgc:195282	zgc:195282	chr1	BC163855; BC163858; ENSDART00000146410; ENSDART00000109294
12954335	3.2	3.16	0.29	0.22	1.03	0.671708	0.999961			chr1
12954337	2.88	2.96	0.17	0.19	-1.06	0.536572	0.999961			chr1
12954341	3.29	3.37	0.14	0.1	-1.06	0.322046	0.999961	phox2ba	paired-like homeobox 2ba	chr1	NM_001145703; ENSDART00000141795; ENSDART00000110517
12954346	2.15	2.22	0.17	0.1	-1.05	0.284836	0.999961			chr1
12954348	2.87	2.7	0.24	0.34	1.12	0.435142	0.999961			chr1
12954350	5.21	5.29	0.18	0.08	-1.06	0.302621	0.999961	ptprdb	protein tyrosine phosphatase, receptor type, D, b	chr1	NM_001166048; JQ414009; BC142910; NM_001098769; ENSDART00000131579; ENSDART00000127145; ENSDART00000143663; ENSDART00000089132
12954382	3.49	3.24	0.21	0.1	1.19	0.126084	0.999961			chr1
12954384	4.71	4.67	0.26	0.18	1.03	0.916145	0.999961	si:ch211-241e15.2	si:ch211-241e15.2	chr1	NM_001114686; ENSDART00000135552; ENSDART00000134861; ENSDART00000145224; ENSDART00000089070
12954396	7.8	7.83	0.09	0.12	-1.02	0.802494	0.999961	lap3	leucine aminopeptidase 3	chr1	NM_001114847; ENSDART00000089025
12954410	3.21	3.5	0.3	0.13	-1.22	0.154398	0.999961			chr1
12954412	3.62	3.84	0.23	0.27	-1.17	0.306103	0.999961	kitb	kit receptor b	chr1	CU458998; GQ994993; NM_001143918; ENSDART00000044030; ENSDART00000124260; ENSDART00000123777
12954433	3.16	3.12	0.28	0.21	1.03	0.909243	0.999961	LOC795807	novel protein similar to vertebrate Usher syndrome 3A (USH3A)	chr1	ENSDART00000103091
12954437	8.82	8.76	0.09	0.2	1.04	0.757335	0.999961	LOC563777	Proteasome-associated protein ECM29 homolog-like	chr1	NM_001162486; ENSDART00000088949; ENSDART00000131614; ENSDART00000146455
12954487	8.64	8.71	0.12	0.18	-1.05	0.62	0.999961	polr1e	polymerase (RNA) I polypeptide E	chr1	BC095836; BC153550; BC164721; NM_001020704; ENSDART00000147274; ENSDART00000054574; ENSDART00000141660; ENSDART00000146688
12954502	4.63	4.42	0.27	0.18	1.15	0.135397	0.999961	LOC100536023	uncharacterized LOC100536023	chr1	XM_003197641
12954508	2.34	2.4	0.12	0.19	-1.05	0.46768	0.999961			chr1
12954510	2.99	2.79	0.23	0.12	1.15	0.069291	0.999961	LOC100536104	uncharacterized LOC100536104	chr1	XR_117581
12954516	2.45	2.32	0.13	0.17	1.09	0.262227	0.999961	LOC797069	e3 ubiquitin-protein ligase MARCH1-like	chr1	XM_001337487
12954519	3.96	3.72	0.29	0.3	1.18	0.414129	0.999961	tma16	translation machinery associated 16 homolog (S. cerevisiae)	chr1	BC095357; BC152117; NM_001177745; ENSDART00000005733; ENSDART00000137496
12954529	5.23	5.21	0.16	0.17	1.01	0.980555	0.999961			chr1
12954532	2.39	2.5	0.21	0.11	-1.08	0.107427	0.999961			chr1
12954534	3.42	3.16	0.26	0.39	1.2	0.476163	0.999961	grhprb	glyoxylate reductase/hydroxypyruvate reductase b	chr1	BC052108; BC065431; NM_205685; ENSDART00000147502; ENSDART00000132958; ENSDART00000143338; ENSDART00000139314; ENSDART00000146825; ENSDART00000009457
12954550	2.11	2.27	0.13	0.12	-1.12	0.270307	0.999961			chr1
12954552	2.39	2.42	0.2	0.24	-1.03	0.949792	0.999961			chr1
12954556	2.79	2.67	0.12	0.19	1.08	0.937196	0.999961			chr1
12954558	3.65	3.67	0.19	0.16	-1.01	0.267535	0.999961	NSUN7	NOP2/Sun domain family, member 7	chr1	ENSDART00000103003
12954571	8.38	8.3	0.12	0.09	1.05	0.641915	0.999961	mettl14	methyltransferase like 14	chr1	BC066377; NM_207071; ENSDART00000102993
12954583	3.9	4.04	0.25	0.19	-1.1	0.113944	0.999961	ndst3	N-deacetylase/N-sulfotransferase (heparan glucosaminyl) 3	chr1	XM_002660424; ENSDART00000146084; ENSDART00000061232
12954596	2.86	2.96	0.23	0.29	-1.07	0.73186	0.999961	LOC100536209	uncharacterized LOC100536209	chr1	XM_003197643
12954602	5.86	6.06	0.2	0.17	-1.15	0.222798	0.999961	zgc:136652	zgc:136652	chr1	BC117632; NM_001044325; ENSDART00000124770; ENSDART00000054510
12954613	5.43	5.48	0.17	0.18	-1.04	0.462314	0.999961	tll1	tolloid-like 1	chr1	AF027596; BC163547; BC163569; NM_131010; ENSDART00000054472
12954636	4.02	4.03	0.16	0.12	-1	0.256795	0.999961	cpe	carboxypeptidase E	chr1	BC070026; NM_214810; ENSDART00000142570; ENSDART00000078271
12954647	4.77	4.83	0.13	0.11	-1.04	0.253649	0.999961	msmo1	methylsterol monooxygenase 1	chr1	BC050163; NM_213353; ENSDART00000078277; ENSDART00000100817
12954656	2.37	2.29	0.13	0.07	1.06	0.045594	0.999961			chr1
12954659	7.88	7.87	0.07	0.14	1.01	0.87951	0.999961	si:ch211-287c11.1	si:ch211-287c11.1	chr1	XM_691277; ENSDART00000088545
12954674	3.3	3.32	0.21	0.04	-1.02	0.969012	0.999961	LOC100333356	uncharacterized LOC100333356	chr1	XM_002660412
12954682	3.3	3.32	0.21	0.04	-1.02	0.969012	0.999961	LOC100333356	uncharacterized LOC100333356	chr1	XM_002660412
12954690	3.3	3.32	0.21	0.04	-1.02	0.969012	0.999961	LOC100333356	uncharacterized LOC100333356	chr1	XM_002660412
12954698	3.3	3.32	0.21	0.04	-1.02	0.969012	0.999961	LOC100333356	uncharacterized LOC100333356	chr1	XM_002660412
12954706	9.33	9.24	0.09	0.05	1.06	0.06106	0.999961	si:dkey-253i9.4	si:dkey-253i9.4	chr1	XM_001333800; ENSDART00000141077; ENSDART00000146630; ENSDART00000087670
12954735	3.81	3.77	0.25	0.13	1.03	0.943519	0.999961	npy1r	Npy1r protein	chr1	NM_001102391; ENSDART00000142109; ENSDART00000054444
12954740	6.17	6.14	0.14	0.21	1.02	0.869348	0.999961	tmem144a	transmembrane protein 144a	chr1	BC080225; BC152621; NM_001003999; ENSDART00000054440; ENSDART00000145053
12954755	3.95	3.83	0.12	0.3	1.08	0.42353	0.999961	gria2a	glutamate receptor, ionotropic, AMPA 2a	chr1	AF361752; AF525743; BC162655; NM_131894; ENSDART00000102782; ENSDART00000077805
12954771	4.32	4.4	0.17	0.1	-1.06	0.632833	0.999961	glrba	gylcine receptor, beta a	chr1	NM_131781; ENSDART00000102790; ENSDART00000148863
12954782	6.77	6.87	0.12	0.2	-1.07	0.560422	0.999961	wdr19	WD repeat domain 19	chr1	XM_679228; ENSDART00000131257; ENSDART00000135905; ENSDART00000147314; ENSDART00000034477
12954814	7.84	7.87	0.17	0.06	-1.02	0.609587	0.999961	ncapd3	non-SMC condensin II complex, subunit D3	chr1	BC052478; BC164019; NM_200330; ENSDART00000049572; ENSDART00000134857
12954848	5.28	5.43	0.13	0.07	-1.11	0.086664	0.999961	adamtsl7	ADAMTS-like 7	chr1	XM_679483; ENSDART00000148327; ENSDART00000077833
12954861	10.52	10.54	0.1	0.1	-1.01	0.571068	0.999961	zcchc7	zinc finger, CCHC domain containing 7	chr1	BC134045; ENSDART00000129066; ENSDART00000077799; ENSDART00000102837
12954871	5.14	4.89	0.19	0.65	1.18	0.176305	0.999961	SI:CH211-134C9.2		chr1	ENSDART00000137138
12954874	9.1	9.07	0.04	0.07	1.02	0.30264	0.999961	melk	maternal embryonic leucine zipper kinase	chr1	AB108827; BC050520; NM_206888; ENSDART00000125259; ENSDART00000047728
12954894	3.2	3.21	0.13	0.16	-1.01	0.924903	0.999961	FRMPD1 (6 of 6)	FERM and PDZ domain containing 1	chr1	ENSDART00000140553; ENSDART00000139937; ENSDART00000114719
12954909	3.59	3.65	0.11	0.18	-1.05	0.188263	0.999961	SI:CH73-380N15.2		chr1	ENSDART00000127506
12954914	4.32	4.41	0.24	0.19	-1.06	0.479214	0.999961			chr1
12954919	4.95	4.76	0.23	0.47	1.14	0.360659	0.999961	chrnb3a	cholinergic receptor, nicotinic, beta polypeptide 3a	chr1	AY256909; BC162133; BC162137; NM_201220; ENSDART00000074678
12954925	2.78	2.92	0.22	0.28	-1.11	0.240466	0.999961			chr1
12954927	3.09	3.09	0.24	0.16	-1	0.627692	0.999961	chrna6	cholinergic receptor, nicotinic, alpha 6	chr1	DQ822507; BC171403; BC171405; NM_001042684; ENSDART00000031546
12954933	4.55	4.75	0.18	0.15	-1.15	0.085546	0.999961	chrnb2a	cholinergic receptor, nicotinic, beta 2a	chr1	XM_001343008; ENSDART00000142524; ENSDART00000002532
12954939	12.48	12.46	0.04	0.09	1.02	0.410883	0.999961	uchl1	ubiquitin carboxyl-terminal esterase L1 (ubiquitin thiolesterase)	chr1	AY147851; BC049044; NM_201477; ENSDART00000122309; ENSDART00000036797
12954947	5.79	5.83	0.19	0.18	-1.03	0.948299	0.999961	fgfbp1	fibroblast growth factor binding protein 1	chr1	XM_001339372; ENSDART00000128918
12954949	5.18	5.04	0.14	0.17	1.1	0.541284	0.999961	zgc:162825	zgc:162825	chr1	BC134108; NM_001089526; ENSDART00000076766
12954954	2.06	2.06	0.13	0.13	-1	0.840992	0.999961			chr1
12954959	3.27	3.42	0.36	0.24	-1.11	0.239131	0.999961	prom1b	prominin 1 b	chr1	AF373869; BC064704; NM_198071; ENSDART00000134719; ENSDART00000134831; ENSDART00000045368; ENSDART00000102768
12954982	8.11	8.14	0.1	0.13	-1.02	0.868473	0.999961	tapt1	Transmembrane anterior posterior transformation protein 1 homolog-like	chr1	NM_001123250; ENSDART00000086867
12954996	3.29	3.37	0.22	0.1	-1.06	0.349878	0.999961	ldb2b	LIM-domain binding factor 2b	chr1	AF031377; BC090063; BC164481; NM_131315; ENSDART00000043556
12955008	2.81	2.86	0.18	0.35	-1.03	0.783416	0.999961	qdprb1	quinoid dihydropteridine reductase b1	chr1	NM_001020698; ENSDART00000054386
12955018	6.39	6.43	0.18	0.17	-1.03	0.947551	0.999961			chr1
12955021	8.66	8.73	0.17	0.11	-1.05	0.358876	0.999961	lphn3.1; LPHN3	latrophilin 3.1	chr1	XM_684028; ENSDART00000146871; ENSDART00000144208; ENSDART00000086797; ENSDART00000042366
12955043	2.69	2.81	0.16	0.12	-1.09	0.63207	0.999961			chr1
12955045	2.52	2.62	0.16	0.35	-1.07	0.264992	0.999961			chr1
12955047	3	2.9	0.19	0.18	1.07	0.80655	0.999961			chr1
12955049	7.97	7.92	0.13	0.13	1.03	0.818016	0.999961	rfc1	replication factor C (activator 1) 1	chr1	BC124183; BC139655; NM_001089491; ENSDART00000143948; ENSDART00000146575; ENSDART00000144004; ENSDART00000077055; ENSDART00000121783; ENSDART00000114600
12955081	6.89	6.82	0.1	0.21	1.05	0.462775	0.999961	rpl9	ribosomal protein L9	chr1	ENSDART00000147800
12955096	8.07	8.08	0.09	0.21	-1.01	0.614613	0.999961	ugdh	UDP-glucose dehydrogenase	chr1	BC050960; AF361478; BC154794; BC163406; BC163432; NM_001110402; ENSDART00000013263; ENSDART00000122648
12955111	8.33	8.26	0.13	0.13	1.05	0.331355	0.999961	smim14	small integral membrane protein 14	chr1	AY394928; BC068038; BC154299; NM_205602; ENSDART00000008201; ENSDART00000137567; ENSDART00000131979
12955121	9.89	9.96	0.08	0.09	-1.05	0.108863	0.999961	pds5a	PDS5, regulator of cohesion maintenance, homolog A (S. cerevisiae)	chr1	BC055602; BC129035; NM_200992; ENSDART00000142840; ENSDART00000126785; ENSDART00000137145; ENSDART00000140078; ENSDART00000143014; ENSDART00000033078; ENSDART00000102654
12955156	3.14	3.05	0.17	0.17	1.06	0.207581	0.999961	fam184b	family with sequence similarity 184, member B	chr1	NM_001201530; ENSDART00000145942; ENSDART00000077394
12955177	8.96	8.84	0.12	0.09	1.09	0.30181	0.999961	LOC100535740; lcorl	putative uncharacterized protein ENSP00000382790-like; ligand dependent nuclear receptor corepressor-like	chr1	XM_003197644; XM_681643; ENSDART00000138852; ENSDART00000134860; ENSDART00000102600
12955189	3.58	3.72	0.19	0.19	-1.1	0.100653	0.999961			chr1
12955195	5.02	5.09	0.35	0.14	-1.04	0.652401	0.999961			chr1
12955197	8.54	8.54	0.08	0.07	-1	0.940628	0.999961	lrba	LPS-responsive vesicle trafficking, beach and anchor containing	chr1	XM_002660442; ENSDART00000146960; ENSDART00000142740; ENSDART00000025224
12955239	8.15	8.23	0.29	0.28	-1.05	0.914709	0.999961	rps3a	ribosomal protein S3A	chr1	BC059543; BC078649; NM_200059; ENSDART00000051763
12955241	4.67	4.67	0.12	0.29	1	0.349639	0.999961	qdprb2; LOC100535783	quinoid dihydropteridine reductase b2; dihydropteridine reductase-like	chr1	BC151960; ENSDART00000129804; ENSDART00000123789
12955244	7.34	7.37	0.2	0.2	-1.02	0.62844	0.999961	sh3d19; LOC100535856	SH3 domain containing 19; SH3 domain-containing protein 19-like	chr1	BC095864; NM_001020773; ENSDART00000126950; ENSDART00000140197; ENSDART00000122220
12955267	7.39	7.44	0.2	0.14	-1.04	0.971134	0.999961	sh3d19; LOC100535856	SH3 domain containing 19; SH3 domain-containing protein 19-like	chr1	BC095864; NM_001020773; ENSDART00000126950; ENSDART00000140197; ENSDART00000122220
12955288	6.08	5.95	0.12	0.19	1.09	0.107864	0.999961	pet112	PET112 homolog (yeast)	chr1	BC090912; NM_001013446; ENSDART00000102522; ENSDART00000131938; ENSDART00000054271
12955305	2.56	2.43	0.12	0.19	1.09	0.108276	0.999961			chr1
12955307	8.5	8.48	0.07	0.07	1.01	0.66973	0.999961	fbxw7; SI:DKEY-104E13.1; FBXW7	F-box and WD repeat domain containing 7	chr1	XM_688301; ENSDART00000148076; ENSDART00000086512
12955322	8.04	7.94	0.09	0.11	1.07	0.068283	0.999961	SI:DKEY-104E13.1		chr1	ENSDART00000132355; ENSDART00000151884; ENSDART00000137406
12955327	2.47	2.49	0.21	0.11	-1.01	0.894545	0.999961			chr1
12955329	2.69	2.86	0.16	0.2	-1.12	0.15979	0.999961			chr1
12955331	3.62	3.75	0.13	0.25	-1.09	0.459259	0.999961	tmem154	transmembrane protein 154	chr1	BC162168; BC162521; NM_001130587; ENSDART00000144711; ENSDART00000112120
12955341	3.43	3.27	0.2	0.31	1.12	0.785391	0.999961			chr1
12955345	2.67	2.78	0.19	0.32	-1.08	0.25352	0.999961			chr1
12955347	7.06	7.04	0.17	0.1	1.01	0.922145	0.999961	trim2a	tripartite motif-containing 2a	chr1	BC091789; NM_001014371; ENSDART00000050445
12955360	3.59	3.75	0.2	0.15	-1.12	0.16252	0.999961	LOC100148864	FH2 domain-containing protein 1-like	chr1	XM_001920021; ENSDART00000134470; ENSDART00000111686
12955375	7.63	7.51	0.13	0.13	1.09	0.176772	0.999961	arfip1	ADP-ribosylation factor interacting protein 1 (arfaptin 1)	chr1	BC054687; BC154783; BC171581; BC171585; NM_213368; ENSDART00000102501; ENSDART00000141892; ENSDART00000134200; ENSDART00000131628; ENSDART00000125686
12955391	3.51	3.85	0.2	0.29	-1.26	0.069246	0.999961	sfrp2	secreted frizzled-related protein 2	chr1	BC124707; BC163950; NM_001077384; ENSDART00000102498
12955396	3.66	3.76	0.24	0.24	-1.07	0.419281	0.999961			chr1
12955400	3.46	3.44	0.1	0.2	1.02	0.318382	0.999961	LOC100004458	protocadherin-23-like	chr1	XM_001343723; ENSDART00000135763; ENSDART00000032841; ENSDART00000126076
12955433	4.08	4.02	0.09	0.24	1.04	0.221462	0.999961	plrg1	pleiotropic regulator 1	chr1	AY391450; AY648817; BC045416; BC155783; NM_213440; ENSDART00000054235; ENSDART00000131111; ENSDART00000123032
12955437	2.34	2.18	0.23	0.36	1.12	0.906819	0.999961			chr1
12955439	3.5	3.39	0.14	0.18	1.08	0.273602	0.999961	fgg	fibrinogen, gamma polypeptide	chr1	BC045868; BC153662; BC165806; NM_213054; ENSDART00000054230; ENSDART00000109646; ENSDART00000135854; ENSDART00000127889
12955453	3.63	3.61	0.16	0.16	1.01	0.846993	0.999961	LOC100537259	g2/M phase-specific E3 ubiquitin-protein ligase-like	chr1	XM_003197653
12955466	5.62	5.15	0.35	0.37	1.38	0.077289	0.999961	map9	microtubule-associated protein 9	chr1	JQ768417; ENSDART00000133937; ENSDART00000054225
12955479	2.85	2.78	0.17	0.16	1.05	0.15309	0.999961	gucy1a3	guanylate cyclase 1, soluble, alpha 3	chr1	ENSDART00000102455
12955481	3.7	3.86	0.17	0.15	-1.12	0.085909	0.999961	gucy1b3	guanylate cyclase 1, soluble, beta 3	chr1	ENSDART00000132082
12955485	2.74	2.41	0.16	0.13	1.25	0.003427	0.999961			chr1
12955487	2.62	2.61	0.12	0.29	1	0.986492	0.999961			chr1
12955490	4.05	4.43	0.2	0.26	-1.3	0.07306	0.999961	LOC100537347	inactive ubiquitin carboxyl-terminal hydrolase 53-like	chr1	XM_003197654; ENSDART00000145012; ENSDART00000109714
12955506	3.65	3.72	0.16	0.17	-1.05	0.3875	0.999961	myoz2b	myozenin 2b	chr1	BC062840; NM_200854; ENSDART00000136321; ENSDART00000146488; ENSDART00000145740; ENSDART00000128472; ENSDART00000054213
12955517	2.7	2.71	0.18	0.29	-1.01	0.797754	0.999961			chr1
12955519	4	4.06	0.28	0.42	-1.04	0.714369	0.999961	im:7158034	im:7158034	chr1	XM_003197656; ENSDART00000137869; ENSDART00000134192
12955529	3.17	3.26	0.16	0.2	-1.06	0.507094	0.999961	im:7158034	im:7158034	chr1	XM_003197656; ENSDART00000137869; ENSDART00000134192; ENSDART00000111550
12955530	2.77	2.91	0.18	0.2	-1.1	0.090008	0.999961	LOC100534855	Kv channel-interacting protein 4-like	chr1	XM_003197657; ENSDART00000054202
12955539	2.46	2.51	0.12	0.24	-1.04	0.404911	0.999961	si:ch211-145b13.6	si:ch211-145b13.6	chr1	XM_002660467; ENSDART00000102346
12955547	6.5	6.38	0.18	0.42	1.09	0.310415	0.999961	zgc:171777	zgc:171777	chr1	BC151976; NM_001105703; ENSDART00000129259; ENSDART00000076120
12955556	7.92	7.94	0.08	0.17	-1.02	0.824409	0.999961	pdcd4a	programmed cell death 4a	chr1	BC054680; NM_212988; ENSDART00000030141
12955571	3.21	3.6	0.18	0.4	-1.31	0.052036	0.999961			chr1
12955573	4.17	4.34	0.31	0.12	-1.13	0.571519	0.999961			chr1
12955575	4.42	4.59	0.22	0.19	-1.13	0.476924	0.999961	LOC100329528	cyclin-dependent kinase inhibitor 2A-like	chr1	XM_002660468; ENSDART00000054209
12955578	2.84	2.92	0.15	0.25	-1.06	0.267253	0.999961			chr1
12955582	3.88	3.97	0.3	0.2	-1.06	0.464387	0.999961	LOC100006754	CXXC-type zinc finger protein 4-like	chr1	XM_001345382; ENSDART00000112899
12955588	2.41	2.51	0.24	0.23	-1.07	0.784644	0.999961	TET2		chr1	ENSDART00000113020
12955590	3.15	3.27	0.19	0.08	-1.09	0.428581	0.999961	ppa2	pyrophosphatase (inorganic) 2	chr1	BC065850; NM_205662; ENSDART00000023904
12955607	5.87	5.78	0.3	0.15	1.06	0.845652	0.999961	LOC100334713; ints12	integrator complex subunit 12-like; integrator complex subunit 12	chr1	XM_002660463; BC096989; NM_001002161
12955618	9.49	9.58	0.13	0.14	-1.06	0.381658	0.999961	LOC100334713; ints12	integrator complex subunit 12-like; integrator complex subunit 12	chr1	XM_002660463; BC071306; BC096989; NM_001002161; ENSDART00000125690; ENSDART00000003618
12955619	7.88	7.78	0.17	0.22	1.07	0.634285	0.999961	LOC100334713; ints12	integrator complex subunit 12-like; integrator complex subunit 12	chr1	XM_002660463; BC096989; NM_001002161; ENSDART00000003618
12955626	4.52	4.33	0.24	0.17	1.14	0.301777	0.999961	LOC556572	uncharacterized LOC556572	chr1	XM_679410
12955631	5.82	5.84	0.17	0.21	-1.02	0.907733	0.999961	LOC556572	uncharacterized LOC556572	chr1	XM_679410
12955636	2.29	2.43	0.29	0.31	-1.1	0.459693	0.999961			chr1
12955643	2.52	2.62	0.22	0.2	-1.07	0.344063	0.999961			chr1
12955645	10.46	10.35	0.1	0.13	1.08	0.061674	0.999961	anp32b	acidic (leucine-rich) nuclear phosphoprotein 32 family, member B	chr1	BC065856; NM_212603; ENSDART00000102500; ENSDART00000152401; ENSDART00000152141
12955654	6.51	6.48	0.19	0.44	1.02	0.314786	0.999961	zgc:123172	zgc:123172	chr1	BC107495; NM_001037692; ENSDART00000152492; ENSDART00000054184
12955660	5.05	5.09	0.31	0.27	-1.03	0.751034	0.999961	foxe1	forkhead box E1 (thyroid transcription factor 2)	chr1	XM_690973; ENSDART00000152389; ENSDART00000109297
12955662	7.87	7.86	0.14	0.14	1.01	0.857626	0.999961	sh3gl2	SH3-domain GRB2-like 2	chr1	BC044199; BC164387; NM_201116; ENSDART00000090611; ENSDART00000152406
12955672	6.66	6.68	0.21	0.14	-1.01	0.852833	0.999961	si:ch211-2i17.1; si:dkeyp-9c8.1	si:ch211-2i17.1; si:dkeyp-9c8.1	chr1	XM_001922094; XM_683644; ENSDART00000147414; ENSDART00000147727; ENSDART00000044234
12955701	3.07	3.06	0.16	0.13	1.01	0.662517	0.999961	si:ch211-127n13.2; SI:CH211-127N13.2	si:ch211-127n13.2	chr1	XM_002661459; ENSDART00000135759; ENSDART00000146520
12955708	2.89	2.5	0.36	0.47	1.32	0.163228	0.999961			chr1
12955711	2.66	2.44	0.19	0.33	1.17	0.132593	0.999961			chr1
12955716	2.33	2.63	0.31	0.27	-1.23	0.31882	0.999961			chr1
12955718	4.18	4.27	0.15	0.23	-1.06	0.291878	0.999961	pspc1	paraspeckle component 1	chr1	BC116549; BC134024; NM_001045258; ENSDART00000102335
12955720	3.81	3.83	0.17	0.25	-1.01	0.703733	0.999961			chr1
12955722	3.97	3.94	0.13	0.15	1.02	0.420466	0.999961			chr1
12955724	3.29	3.39	0.18	0.23	-1.08	0.564413	0.999961			chr1
12955726	3.53	3.71	0.31	0.2	-1.13	0.880427	0.999961			chr1
12955728	6.72	6.56	0.18	0.22	1.12	0.172267	0.999961	snapc3; LOC100534728	small nuclear RNA activating complex, polypeptide 3; snRNA-activating protein complex subunit 3-like	chr1	BC050516; NM_201115; ENSDART00000150284; ENSDART00000150872; ENSDART00000149208; ENSDART00000124781; ENSDART00000105184; ENSDART00000130180
12955742	4.46	4.44	0.15	0.13	1.01	0.99823	0.999961			chr1
12955744	2.37	2.31	0.3	0.1	1.04	0.826218	0.999961	psip1	PC4 and SFRS1 interacting protein 1	chr1	BC095038; NM_001020726; ENSDART00000123655
12955748	3.07	3.09	0.34	0.16	-1.01	0.920265	0.999961			chr1
12955750	4.3	4.39	0.16	0.22	-1.07	0.31466	0.999961			chr1
12955755	6.84	6.81	0.19	0.59	1.02	0.548423	0.999961	si:ch1073-440b2.1	si:ch1073-440b2.1	chr1	XM_001340407; ENSDART00000148175
12955767	3.01	2.99	0.13	0.06	1.01	0.946317	0.999961	ednrb1a	endothelin receptor B1a	chr1	AF275636; NM_131197; ENSDART00000121758
12955775	3.87	4.01	0.22	0.22	-1.1	0.359173	0.999961			chr1
12955780	6.76	6.67	0.14	0.13	1.07	0.166909	0.999961	zgc:172295	zgc:172295	chr1	BC154642; NM_001114584; ENSDART00000148522; ENSDART00000148536; ENSDART00000148674; ENSDART00000150127; ENSDART00000075470
12955799	6.68	6.54	0.13	0.21	1.1	0.216957	0.999961	timmdc1	translocase of inner mitochondrial membrane domain containing 1	chr1	BC092788; NM_001017828; ENSDART00000075502; ENSDART00000152589
12955809	2.48	2.49	0.12	0.12	-1.01	0.987513	0.999961			chr1
12955811	5.57	5.59	0.16	0.11	-1.01	0.82678	0.999961	poglut1	protein O-glucosyltransferase 1	chr1	BC109458; NM_001037434; ENSDART00000152182; ENSDART00000075500
12955824	8.92	8.93	0.08	0.16	-1	0.79071	0.999961	pwp2h	PWP2 periodic tryptophan protein homolog (yeast)	chr1	BC047817; NM_213047; ENSDART00000110270; ENSDART00000143863
12955846	3.41	3.54	0.34	0.2	-1.09	0.967869	0.999961	gpm6ba	glycoprotein M6Ba	chr1	AY070265; BC076073; BC115157; BC162390; BC162408; NM_203427; ENSDART00000019770; ENSDART00000101911
12955858	8.4	8.25	0.05	0.13	1.11	0.011329	0.999961	gemin8	gem (nuclear organelle) associated protein 8	chr1	BC085647; BC129489; NM_001007317; ENSDART00000053933; ENSDART00000148331; ENSDART00000142350; ENSDART00000131124
12955866	2.5	2.56	0.25	0.22	-1.04	0.70985	0.999961			chr1
12955868	2.81	3.01	0.09	0.17	-1.14	0.031651	0.999961	cryaa	crystallin, alpha A	chr1	BC083177; NM_152950; ENSDART00000075539
12955871	2.59	2.71	0.13	0.09	-1.08	0.102555	0.999961	cryaa	crystallin, alpha A	chr1	BC083177; NM_152950; ENSDART00000075539
12955873	5.6	5.52	0.21	0.22	1.06	0.484059	0.999961	hsf2bp	heat shock transcription factor 2 binding protein	chr1	XM_689091; ENSDART00000133246; ENSDART00000075546; ENSDART00000132877
12955886	4.75	4.74	0.24	0.18	1	0.487184	0.999961			chr1
12955889	4	4.01	0.61	0.35	-1	0.635416	0.999961			chr1
12955895	4.07	3.99	0.28	0.27	1.06	0.453542	0.999961			chr1
12955898	5.53	5.68	0.35	0.44	-1.11	0.401777	0.999961	si:dkey-1h24.2	si:dkey-1h24.2	chr1	BC153965; NM_001114714; ENSDART00000109224
12955906	3.02	3.03	0.16	0.14	-1	0.827396	0.999961	si:dkey-1h24.6	si:dkey-1h24.6	chr1	XM_001923447; ENSDART00000132063
12955911	2.77	2.68	0.13	0.31	1.06	0.504213	0.999961			chr1
12955913	3.88	3.88	0.19	0.19	1	0.610617	0.999961			chr1
12955915	3.5	3.68	0.2	0.16	-1.13	0.074856	0.999961	LOC100537632	uncharacterized LOC100537632	chr1	XM_003197664; ENSDART00000133225
12955922	2.27	2.27	0.08	0.09	-1	0.884573	0.999961			chr1
12955924	6.97	6.91	0.15	0.15	1.04	0.207199	0.999961	alg11	asparagine-linked glycosylation 11, alpha-1,2-mannosyltransferase	chr1	NM_001161351; ENSDART00000049514; ENSDART00000140345; ENSDART00000136760
12955933	4.79	5.17	0.2	0.17	-1.3	0.007866	0.999961	tm9sf2	transmembrane 9 superfamily member 2	chr1	ENSDART00000135873
12955938	3.95	3.98	0.34	0.24	-1.02	0.627849	0.999961	tm9sf2	transmembrane 9 superfamily member 2	chr1	BC049137; BC152673; NM_212728; ENSDART00000019743
12955940	3.93	3.84	0.23	0.18	1.06	0.61137	0.999961	tm9sf2	transmembrane 9 superfamily member 2	chr1	BC152673; ENSDART00000019743
12955942	2.3	2.38	0.17	0.09	-1.06	0.113835	0.999961			chr1
12955944	2.26	2.4	0.12	0.14	-1.11	0.088783	0.999961			chr1
12955946	5.84	5.81	0.28	0.18	1.02	0.558189	0.999961	zgc:153256	zgc:153256	chr1	BC122209; NM_001045411; ENSDART00000086935; ENSDART00000143800
12955955	2.88	2.77	0.13	0.16	1.08	0.792651	0.999961			chr1
12955957	4.86	4.65	0.42	0.27	1.16	0.695205	0.999961	vps8	vacuolar protein sorting 8 homolog (S. cerevisiae)	chr1	NM_001080616; BC129389; ENSDART00000143639; ENSDART00000101779; ENSDART00000041419
12955963	3.88	3.9	0.16	0.06	-1.02	0.520427	0.999961	si:dkey-22o12.2	si:dkey-22o12.2	chr1	NM_001126467; ENSDART00000125759
12955966	3.96	3.82	0.13	0.17	1.1	0.172198	0.999961	LOC557028	uncharacterized LOC557028	chr1	EU296399; EU296400; ENSDART00000137127; ENSDART00000152309; ENSDART00000152223; ENSDART00000088166; ENSDART00000088170
12955983	6.07	5.8	0.4	0.58	1.2	0.249627	0.999961	UBAC2 (2 of 2)	UBA domain containing 2	chr1	ENSDART00000144297
12955987	4.68	4.79	0.1	0.1	-1.08	0.025179	0.999961			chr1
12955989	7.32	7.16	0.13	0.11	1.12	0.07763	0.999961	zgc:158645	zgc:158645	chr1	BC129347; NM_001080561; ENSDART00000140806; ENSDART00000085514
12955998	3.97	3.8	0.18	0.21	1.13	0.168585	0.999961	dachc	dachshund c	chr1	AF427110; BC116576; BC162622; NM_001045236; ENSDART00000018827; ENSDART00000135617; ENSDART00000124561
12956012	5.48	5.45	0.21	0.27	1.02	0.941226	0.999961	si:dkey-15d12.2; LOC100333194	si:dkey-15d12.2; mitotic-spindle organizing protein 1-like	chr1	BC059646; ENSDART00000152175; ENSDART00000152150
12956016	6.73	6.79	0.22	0.29	-1.04	0.858333	0.999961	bora	bora, aurora kinase A activator	chr1	ENSDART00000143897
12956018	4.89	5.15	0.18	0.48	-1.19	0.418654	0.999961	bora	bora, aurora kinase A activator	chr1	ENSDART00000062628
12956020	9.36	9.44	0.17	0.08	-1.05	0.378731	0.999961	dis3	DIS3 mitotic control homolog (S. cerevisiae)	chr1	XM_001336814; ENSDART00000085454; ENSDART00000152279
12956042	2.45	2.48	0.14	0.17	-1.02	0.478467	0.999961	BX324210.1		chr1	ENSDART00000126801
12956046	2.49	2.45	0.15	0.1	1.03	0.453113	0.999961			chr1
12956049	4.78	4.75	0.25	0.13	1.02	0.53813	0.999961	dlx2b	distal-less homeobox gene 2b	chr1	U67843; BC134899; NM_131297; ENSDART00000008469
12956053	8.92	8.99	0.18	0.19	-1.05	0.544034	0.999961	si:ch211-269i23.2	si:ch211-269i23.2	chr1	XM_001346039; ENSDART00000132466; ENSDART00000138113; ENSDART00000111307
12956075	10.4	10.47	0.14	0.25	-1.05	0.867924	0.999961	LOC100538097; si:ch211-269i23.2	novel protein similar to H.sapiens PPP1R9A, protein phosphatase 1, regulatory (inhibitor) subunit 9A (PPP1R9A); si:ch211-269i23.2	chr1	XM_003197666; ENSDART00000132466
12956078	6.67	6.92	0.26	0.43	-1.19	0.664959	0.999961	eef1a1b	eukaryotic translation elongation factor 1 alpha 1b	chr1	BC092884; BC154752; BC165592; NM_001017795; ENSDART00000137863; ENSDART00000075340
12956080	2.45	2.41	0.09	0.17	1.03	0.758063	0.999961	eef1a1b	eukaryotic translation elongation factor 1 alpha 1b	chr1	NM_001017795; ENSDART00000137863; ENSDART00000075340
12956082	4.43	4.52	0.19	0.3	-1.06	0.443251	0.999961	kcnq5b	potassium voltage-gated channel, KQT-like subfamily, member 5b	chr1	XM_691989; ENSDART00000085370
12956096	3.09	3.03	0.2	0.37	1.04	0.947703	0.999961	LOC568486	regulating synaptic membrane exocytosis protein 1-like	chr1	XM_691816; ENSDART00000006357
12956102	4.83	4.85	0.08	0.22	-1.01	0.375854	0.999961	SI:DKEY-179O14.1		chr1	ENSDART00000147566; ENSDART00000087115
12956121	7.02	6.82	0.13	0.21	1.15	0.161859	0.999961	cenpk	centromere protein K	chr1	NM_001256665; ENSDART00000146567; ENSDART00000134158; ENSDART00000139828; ENSDART00000146891; ENSDART00000057886
12956135	3.8	4.04	0.15	0.17	-1.19	0.102388	0.999961	lbx1b	ladybird homeobox 1b	chr1	BC090687; NM_001163312; ENSDART00000007770; ENSDART00000123968
12956141	6.84	6.83	0.1	0.17	1.01	0.652732	0.999961	dpcd	deleted in a mouse model of primary ciliary dyskinesia	chr1	BC122278; NM_001045377; ENSDART00000085309; ENSDART00000142296
12956149	4.51	4.55	0.12	0.3	-1.03	0.469389	0.999961	nt5c2b	5-nucleotidase, cytosolic IIb	chr1	BC095068; BC124713; NM_001079966; ENSDART00000152232; ENSDART00000152493; ENSDART00000065125; ENSDART00000152234; ENSDART00000126286
12956167	5.58	5.51	0.2	0.23	1.05	0.497955	0.999961	pnpla4	patatin-like phospholipase domain containing 4	chr1	BC133946; BC153514; NM_001089482; ENSDART00000112639; ENSDART00000101958
12956176	2.24	2.31	0.04	0.13	-1.05	0.163186	0.999961			chr1
12956178	3.55	3.32	0.17	0.24	1.17	0.367403	0.999961			chr1
12956180	2.35	2.44	0.21	0.1	-1.06	0.656958	0.999961			chr1
12956182	2.26	2.49	0.05	0.15	-1.17	0.017071	0.999961	LOC561941	serine/threonine-protein kinase PRKX-like	chr1	ENSDART00000136761
12956184	3.22	3.2	0.19	0.29	1.01	0.998045	0.999961	gyg2	glycogenin 2	chr1	BC163132; NM_001145576; ENSDART00000041191
12956194	4.99	5.04	0.2	0.21	-1.04	0.709728	0.999961	cd99	CD99 molecule	chr1	BC125914; NM_001079980; ENSDART00000136383; ENSDART00000141347; ENSDART00000146648; ENSDART00000136097; ENSDART00000138633; ENSDART00000141107; ENSDART00000102198
12956209	2.49	2.41	0.14	0.06	1.06	0.127938	0.999961			chr1
12956211	7.06	6.79	0.11	0.09	1.21	0.001315	0.999961	creb1a	cAMP responsive element binding protein 1a	chr1	BC044436; BC164114; NM_200909; ENSDART00000075632
12956221	8.51	8.57	0.07	0.26	-1.04	0.511745	0.999961	creb1a; cldng	cAMP responsive element binding protein 1a; claudin g	chr1	ENSDART00000075632; BC129263; BC164302; NM_180965; ENSDART00000015547; ENSDART00000142111
12956226	3.51	3.51	0.19	0.24	1	0.969035	0.999961	znf654	zinc finger protein 654	chr1	ENSDART00000114384
12956228	3.23	3.18	0.27	0.32	1.03	0.959059	0.999961	arl13b	ADP-ribosylation factor-like 13b	chr1	AF506213; NM_173272; ENSDART00000102184; ENSDART00000149105
12956230	2.75	2.8	0.14	0.12	-1.03	0.288746	0.999961	arl13b	ADP-ribosylation factor-like 13b	chr1	AF506213; NM_173272; ENSDART00000102184
12956232	5.58	5.5	0.22	0.44	1.05	0.813123	0.999961	arl13b; SI:CH211-117L17.4	ADP-ribosylation factor-like 13b	chr1	ENSDART00000102184; ENSDART00000150801; ENSDART00000150305; ENSDART00000150539; ENSDART00000150710
12956238	2.65	2.88	0.19	0.18	-1.17	0.059169	0.999961			chr1
12956240	5.55	5.32	0.71	0.51	1.17	0.576502	0.999961			chr1
12956242	2.24	2.06	0.18	0.25	1.13	0.261999	0.999961			chr1
12956244	2.22	2.27	0.15	0.21	-1.04	0.768043	0.999961			chr1
12956247	2.17	2.19	0.11	0.08	-1.01	0.957869	0.999961	arl6	ADP-ribosylation factor-like 6	chr1	ENSDART00000046094; ENSDART00000123118
12956250	3.38	3.38	0.23	0.27	1	0.837275	0.999961			chr1
12956252	3.64	3.66	0.31	0.35	-1.02	0.471047	0.999961	SI:DKEY-24H22.5		chr1	ENSDART00000140157
12956256	8.86	8.81	0.1	0.1	1.03	0.484681	0.999961	lmo7b	LIM domain only 7b	chr1	NM_001045444; BC122101; ENSDART00000143048; ENSDART00000140515; ENSDART00000083736; ENSDART00000132042; ENSDART00000075577
12956281	4.05	4.18	0.19	0.2	-1.09	0.358795	0.999961	lmo7b	LIM domain only 7b	chr1	NM_001045444; ENSDART00000140515
12956284	4.73	4.48	0.17	0.25	1.19	0.126591	0.999961	LOC100006043	Kruppel-like factor 5-like	chr1	XM_001344880; ENSDART00000004361
12956290	9.76	9.79	0.1	0.15	-1.02	0.918576	0.999961	pibf1	progesterone immunomodulatory binding factor 1	chr1	BC078228; BC154374; NM_001003575; ENSDART00000125944; ENSDART00000008277; ENSDART00000134413
12956307	10.29	10.22	0.13	0.14	1.05	0.414822	0.999961	tpt1	tumor protein, translationally-controlled 1	chr1	AF288217; BC049059; NM_198140; ENSDART00000102111; ENSDART00000149038; ENSDART00000141569; ENSDART00000138240; ENSDART00000140387; ENSDART00000122137
12956323	3.09	3.13	0.13	0.29	-1.03	0.501103	0.999961			chr1
12956328	2.31	2.36	0.1	0.17	-1.03	0.736647	0.999961			chr1
12956330	3.57	3.63	0.17	0.15	-1.04	0.16761	0.999961	si:ch211-195h23.4	si:ch211-195h23.4	chr1	XM_001919450; ENSDART00000149380
12956335	2.31	2.34	0.17	0.15	-1.02	0.563859	0.999961			chr1
12956340	2.73	3.23	0.52	0.33	-1.42	0.038311	0.999961			chr1
12956347	2.8	2.64	0.14	0.22	1.12	0.449917	0.999961	LOC100537424	b- and T-lymphocyte attenuator-like	chr1	XM_003197673
12956352	2.34	2.3	0.12	0.28	1.02	0.801569	0.999961			chr1
12956354	3.77	3.87	0.16	0.11	-1.07	0.272596	0.999961			chr1
12956357	2.53	2.42	0.24	0.14	1.08	0.401368	0.999961			chr1
12956360	2.19	2.23	0.11	0.19	-1.03	0.83153	0.999961			chr1
12956362	4	4.01	0.18	0.18	-1.01	0.839098	0.999961	FP236452.2		chr1	ENSDART00000130654
12956364	4.65	4.78	0.3	0.12	-1.09	0.363065	0.999961	frem3	Fras1 related extracellular matrix 3	chr1	GU936665; NM_001137659; ENSDART00000142154; ENSDART00000140889; ENSDART00000114228
12956389	3.2	3.36	0.08	0.18	-1.12	0.210808	0.999961	si:dkey-27h10.2	si:dkey-27h10.2	chr1	XM_001919825; ENSDART00000136157; ENSDART00000133813; ENSDART00000145291
12956399	4.37	4.49	0.16	0.27	-1.09	0.727733	0.999961	smad1	MAD homolog 1 (Drosophila)	chr1	AF167985; AF174434; AY309268; BC086962; NM_131356; ENSDART00000033566; ENSDART00000125043
12956407	4.38	4.2	0.21	0.19	1.13	0.229595	0.999961	znf827; ZNF827	zinc finger protein 827	chr1	XM_001919166; ENSDART00000037516
12956423	4.27	4.09	0.23	0.2	1.13	0.088092	0.999961	lsm6	LSM6 homolog, U6 small nuclear RNA associated (S. cerevisiae)	chr1	NM_001002077; ENSDART00000053773
12956428	2.8	2.78	0.17	0.13	1.02	0.235008	0.999961	pou4f2	POU domain, class 4, transcription factor 2	chr1	ENSDART00000124112
12956430	2.88	2.56	0.28	0.31	1.25	0.151733	0.999961	SI:CH211-163G19.2		chr1	ENSDART00000135159
12956434	2.43	2.25	0.2	0.12	1.13	0.033148	0.999961			chr1
12956436	1.8	1.73	0.15	0.12	1.05	0.187593	0.999961			chr1
12956438	2.4	2.46	0.09	0.15	-1.04	0.465889	0.999961			chr1
12956440	2.83	2.96	0.1	0.28	-1.09	0.228361	0.999961			chr1
12956443	7.13	7.11	0.09	0.14	1.02	0.514329	0.999961	prmt10	protein arginine methyltransferase 10 (putative)	chr1	BC090175; BC163812; NM_001130767; ENSDART00000053369
12956455	2.69	2.91	0.35	0.5	-1.17	0.655221	0.999961			chr1
12956457	2.08	2.04	0.14	0.09	1.03	0.465167	0.999961			chr1
12956459	4.59	4.56	0.18	0.26	1.02	0.672719	0.999961	nr3c2; LOC100534796	nuclear receptor subfamily 3, group C, member 2; mineralocorticoid receptor-like	chr1	EF567113; NM_001100403; ENSDART00000151986; ENSDART00000053818; ENSDART00000125011
12956471	3.26	3.18	0.06	0.15	1.06	0.846507	0.999961			chr1
12956473	2.15	2.16	0.16	0.11	-1	0.822623	0.999961			chr1
12956476	4.84	5.01	0.2	0.11	-1.13	0.327903	0.999961	LOC564279	TNFAIP3-interacting protein 2-like	chr1	XM_687625; ENSDART00000113542
12956483	2.63	2.61	0.09	0.16	1.01	0.290511	0.999961	scpp1	secretory calcium-binding phosphoprotein 1	chr1	EU642610; NM_001145240; ENSDART00000127579
12956492	2.53	2.66	0.32	0.16	-1.1	0.771751	0.999961			chr1
12956495	2.7	2.89	0.35	0.3	-1.14	0.464308	0.999961			chr1
12956497	2.24	2.26	0.25	0.1	-1.02	0.912445	0.999961			chr1
12956503	4.57	4.71	0.14	0.24	-1.1	0.77709	0.999961			chr1
12956509	4.18	4	0.24	0.25	1.14	0.194957	0.999961	LOC100149817	zinc finger protein 41-like	chr1	XM_001919395; ENSDART00000122490
12956511	2.84	2.8	0.25	0.11	1.03	0.796218	0.999961			chr1
12956517	2.41	2.31	0.07	0.1	1.07	0.1585	0.999961	LOC559956; SI:DKEY-27N6.4	NLR family, pyrin domain containing 6-like	chr1	XM_001921693; ENSDART00000149341; ENSDART00000108572
12956521	2.82	2.54	0.14	0.3	1.21	0.158401	0.999961			chr1
12956527	2.95	3.04	0.1	0.22	-1.06	0.272254	0.999961	zgc:110171; LOC100331784; CU468012.1; LOC559321	zgc:110171; protein NLRC3-like; NACHT, LRR and PYD domains-containing protein 3-like	chr1	BC092769; BC152582; ENSDART00000111357; ENSDART00000053440; ENSDART00000143681
12956529	2.82	2.77	0.16	0.11	1.04	0.781033	0.999961	si:ch211-127n13.2; SI:CH211-127N13.2	si:ch211-127n13.2	chr1	XM_002661459; ENSDART00000135759; ENSDART00000146520
12956536	3.65	3.76	0.17	0.34	-1.08	0.294809	0.999961	si:ch211-76m11.8	si:ch211-76m11.8	chr1	XM_003197682; ENSDART00000147906; ENSDART00000108632
12956544	5.5	5.25	0.32	0.31	1.19	0.692262	0.999961			chr1
12956546	3.57	3.83	0.49	0.29	-1.2	0.287051	0.999961			chr1
12956550	4.16	3.69	0.15	0.57	1.38	0.068542	0.999961	LOC100008037; LOC100535538; si:dkey-265e7.1; LOC100000945; LOC100536929; LOC100150590; LOC100332114; LOC100535746; LOC100334221; LOC799602; LOC100538048; si:dkey-257e4.2; LOC794935; LOC565296; LOC100331933; LOC100331709; LOC100333009; LOC100151054; si:dkey-193i10.4; LOC100535577; si:dkey-156k2.1; trpm2; LOC100332071; zgc:110171; LOC100331713; si:dkey-52l1.1; LOC100536558; LOC798303; LOC100535489;…	uncharacterized LOC100008037; tripartite motif-containing protein 39-like; si:dkey-265e7.1; NACHT, LRR and PYD domains-containing protein 12-like; protein NLRC3-like; NACHT, LRR and PYD domains-containing protein 1-like; si:dkey-257e4.2; nucleotide-binding oligomerization domain containing 2-like; novel NACHT domain containing protein; si:dkey-193i10.4; si:dkey-156k2.1; transient receptor potenti…	chr1	BC159195; XM_003197681; XM_001341072; XM_001922836; XM_003198331; XM_001923328; XM_002661528; XM_003198356; XM_003198368; XM_003198369; XM_003198380; XM_690416; XR_117665; XM_003198447; XM_002661422; XM_003198452; XM_002661433; XM_001923416; XM_001919046; XM_003198475; XM_002661559; XM_003198554; XM_002661908; XM_003198559; XM_002661903; XM_002661900; XM_003199119; XM_001923370; XM_003201479; XM_…
12956552	2.52	2.62	0.19	0.32	-1.07	0.309265	0.999961			chr1
12956554	3.57	3.39	0.23	0.27	1.13	0.133251	0.999961	LOC100334401; si:dkeyp-13d11.1; SI:DKEY-17M8.3	uncharacterized LOC100334401; si:dkeyp-13d11.1	chr1	XM_002662941; XM_001923568; ENSDART00000144669; ENSDART00000140181; ENSDART00000110685; ENSDART00000149862
12956559	3.04	3.18	0.12	0.18	-1.1	0.081593	0.999961			chr1
12956561	2.64	2.52	0.11	0.18	1.09	0.084622	0.999961			chr1
12956563	4.12	4.03	0.17	0.26	1.07	0.784529	0.999961	LOC568915	novel protein similar to H.sapiens GALNTL6, UDP-N-acetyl-alpha-D-galactosamine:polypeptide N-acetylgalactosaminyltransferase-like 6 (GALNTL6)	chr1	ENSDART00000139448
12956565	8.09	8.08	0.17	0.21	1.01	0.668863	0.999961	hmgb2a	high-mobility group box 2a	chr1	BC107991; NM_001037424; ENSDART00000047159; ENSDART00000137451; ENSDART00000142811; ENSDART00000142060
12956576	3.73	3.7	0.12	0.29	1.02	0.533995	0.999961	hand2	heart and neural crest derivatives expressed transcript 2	chr1	AF228334; BC083365; BC165015; NM_131626; ENSDART00000020409
12956579	2.18	1.93	0.21	0.19	1.19	0.150216	0.999961			chr1
12956581	7.94	7.73	0.14	0.18	1.16	0.076795	0.999961	fbxo8	F-box protein 8	chr1	BC115288; NM_001040307; ENSDART00000129583; ENSDART00000015323
12956589	3.19	3.35	0.13	0.23	-1.12	0.703044	0.999961	LOC565975	15-hydroxyprostaglandin dehydrogenase [NAD+]-like	chr1	XM_689239; ENSDART00000018533
12956597	4.5	4.74	0.27	0.19	-1.18	0.331468	0.999961	glra3; GLRA3	glycine receptor, alpha 3	chr1	BC163529; NM_152965; ENSDART00000009777
12956606	3.17	3.15	0.1	0.28	1.01	0.816634	0.999961	gpm6ab	glycoprotein M6Ab	chr1	AY070264; AY070266; BC075774; NM_214687; ENSDART00000128794; ENSDART00000130324; ENSDART00000148404; ENSDART00000134996; ENSDART00000133771; ENSDART00000149487; ENSDART00000132402; ENSDART00000040280
12956619	2.22	2.25	0.13	0.14	-1.02	0.639543	0.999961			chr1
12956621	4.2	4.35	0.24	0.17	-1.11	0.085695	0.999961	asb5b	ankyrin repeat and SOCS box-containing 5b	chr1	BC093197; NM_001017753; ENSDART00000075230; ENSDART00000149080; ENSDART00000148917; ENSDART00000148790; ENSDART00000149809
12956629	3.84	4.02	0.3	0.19	-1.13	0.682983	0.999961	vegfc	vascular endothelial growth factor c	chr1	AF466147; BC114253; NM_205734; ENSDART00000101489; ENSDART00000149530; ENSDART00000136102
12956638	2.16	2.18	0.13	0.08	-1.01	0.9283	0.999961			chr1
12956640	3.29	3.33	0.15	0.23	-1.02	0.518063	0.999961			chr1
12956642	4.29	4.39	0.22	0.14	-1.07	0.382524	0.999961	odz3; zgc:153720	odd Oz/ten-m homolog 3; zgc:153720	chr1	ENSDART00000122700
12956644	3.39	3.23	0.25	0.28	1.11	0.468082	0.999961	zgc:153720; odz3	zgc:153720; odd Oz/ten-m homolog 3	chr1	BC122397; ENSDART00000084891
12956646	5.27	5.37	0.23	0.17	-1.07	0.447902	0.999961	odz3; zgc:153720	odd Oz/ten-m homolog 3; zgc:153720	chr1	ENSDART00000137676
12956649	5.14	5.18	0.2	0.09	-1.03	0.822485	0.999961			chr1
12956652	3.84	4.14	0.33	0.33	-1.24	0.654358	0.999961			chr1
12956654	2.13	2.09	0.14	0.14	1.03	0.264353	0.999961			chr1
12956656	5.5	5.78	0.14	0.14	-1.21	0.018601	0.999961	odz3; zgc:153720	odd Oz/ten-m homolog 3; zgc:153720	chr1	ENSDART00000144455
12956659	2.37	2.31	0.14	0.13	1.05	0.339895	0.999961			chr1
12956661	2.54	2.53	0.19	0.11	1	0.994075	0.999961	odz3; zgc:153720	odd Oz/ten-m homolog 3; zgc:153720	chr1	ENSDART00000137676
12956663	7.85	7.75	0.07	0.19	1.08	0.082489	0.999961	dctd	dCMP deaminase	chr1	BC092809; NM_001017639; ENSDART00000053763
12956670	2.44	2.6	0.12	0.14	-1.12	0.346137	0.999961			chr1
12956672	2.37	2.32	0.12	0.18	1.04	0.443982	0.999961			chr1
12956675	7.46	7.45	0.18	0.2	1	0.940578	0.999961	tmem134	transmembrane protein 134	chr1	BC053217; NM_200369; ENSDART00000035739; ENSDART00000135791
12956686	3.7	3.69	0.27	0.2	1.01	0.988198	0.999961	stox2a	storkhead box 2a	chr1	ENSDART00000149730
12956688	4.71	4.89	0.15	0.2	-1.13	0.254611	0.999961	stox2a	storkhead box 2a	chr1	XM_001922863; ENSDART00000149730; ENSDART00000139354; ENSDART00000102735
12956695	9.54	9.55	0.09	0.1	-1.01	0.696973	0.999961	ing2	inhibitor of growth family, member 2	chr1	BC076023; NM_001002448; ENSDART00000005775; ENSDART00000142593; ENSDART00000110880
12956701	7.41	7.32	0.16	0.25	1.06	0.333755	0.999961	cdk2ap2	cyclin-dependent kinase 2 associated protein 2	chr1	BC075917; NM_001009898; ENSDART00000142701; ENSDART00000101620; ENSDART00000133836; ENSDART00000141213; ENSDART00000136613; ENSDART00000144987; ENSDART00000134005
12956713	3.58	3.45	0.24	0.58	1.1	0.818793	0.999961			chr1
12956715	6.63	6.72	0.21	0.18	-1.06	0.740249	0.999961	si:dkey-117m1.4; LOC100537580	si:dkey-117m1.4; uncharacterized LOC100537580	chr1	XM_003197685; ENSDART00000136990
12956719	7.37	7.36	0.28	0.24	1.01	0.580142	0.999961	LOC100537580; si:dkey-117m1.4	uncharacterized LOC100537580; si:dkey-117m1.4	chr1	XM_003197686; ENSDART00000136990
12956726	6.96	6.93	0.18	0.22	1.02	0.887025	0.999961	si:dkey-117m1.3	si:dkey-117m1.3	chr1	NM_001145632; ENSDART00000147317; ENSDART00000109096
12956732	7.18	7.04	0.14	0.12	1.11	0.33789	0.999961	si:ch211-113e8.10	si:ch211-113e8.10	chr1	XM_678183; ENSDART00000135647; ENSDART00000146917; ENSDART00000148234; ENSDART00000113527
12956750	2.22	2.17	0.13	0.1	1.04	0.921298	0.999961			chr1
12956752	3	2.84	0.25	0.27	1.11	0.916725	0.999961	LOC100537761; LOC100330380; LOC793449	GTPase IMAP family member 7-like; GTPase IMAP family member 4-like	chr1	XM_003197689; XM_002660521; ENSDART00000020237
12956761	3.84	3.85	0.21	0.18	-1	0.808517	0.999961	LOC793449	GTPase IMAP family member 4-like	chr1	ENSDART00000133738
12956765	5.44	5.36	0.36	0.14	1.05	0.693313	0.999961	si:ch211-113e8.3	si:ch211-113e8.3	chr1	XM_678756; ENSDART00000146680; ENSDART00000112133
12956778	8.1	8.17	0.1	0.1	-1.05	0.203192	0.999961	MAML3		chr1	ENSDART00000144135; ENSDART00000114659
12956786	6.16	6.03	0.35	0.44	1.09	0.48998	0.999961	clgn	calmegin	chr1	BC124496; NM_001077541; ENSDART00000101671
12956802	6.23	6.49	0.46	0.16	-1.19	0.299198	0.999961	wu:fc34e06; LOC100538131	wu:fc34e06; uncharacterized LOC100538131	chr1	XM_003197690; XM_003197691; ENSDART00000127907
12956817	4.7	4.48	0.25	0.21	1.16	0.328524	0.999961			chr1
12956840	2.71	2.55	0.23	0.15	1.11	0.075565	0.999961	zgc:153642	zgc:153642	chr1	BC124711; NM_001077293; ENSDART00000093269
12956843	3.8	3.97	0.39	0.3	-1.13	0.436844	0.999961	cpz	carboxypeptidase Z	chr1	XM_680621; ENSDART00000147497; ENSDART00000109165
12956846	4.31	4.23	0.12	0.17	1.06	0.92044	0.999961			chr1
12956848	4.23	4.22	0.15	0.11	1	0.419906	0.999961	hmx4	H6 family homeobox 4	chr1	BC122454; NM_001045371; ENSDART00000027463
12956851	3.38	3.4	0.18	0.27	-1.02	0.17772	0.999961	hmx1	H6 homeo box 1	chr1	EU050652; EU203551; BC154566; NM_001113526; ENSDART00000113087
12956857	5.04	5.07	0.28	0.11	-1.02	0.927869	0.999961	adra2c	adrenergic, alpha-2C-, receptor	chr1	BC163670; BC163673; NM_207639; ENSDART00000101562
12956859	2.41	2.2	0.14	0.11	1.15	0.047728	0.999961			chr1
12956861	4.87	4.51	0.2	0.26	1.28	0.042849	0.999961	lrpap1	low density lipoprotein receptor-related protein associated protein 1	chr1	ENSDART00000145272; ENSDART00000043552
12956863	2.3	2.49	0.09	0.11	-1.14	0.005602	0.999961	dok7	docking protein 7	chr1	ENSDART00000135369
12956865	4.56	4.49	0.26	0.11	1.05	0.301096	0.999961	dok7	docking protein 7	chr1	XM_681035; ENSDART00000135369; ENSDART00000084665
12956880	6.35	6.22	0.15	0.21	1.09	0.229165	0.999961	rgs12b	regulator of G-protein signaling 12b	chr1	AY427669; AY427670; AY427671; BC163722; NM_214724; ENSDART00000022546; ENSDART00000126853; ENSDART00000125988; ENSDART00000125886; ENSDART00000101536
12956902	5.69	5.51	0.16	0.31	1.13	0.251703	0.999961			chr1
12956904	9.28	9.35	0.07	0.06	-1.05	0.045022	0.999961	htt	huntingtin	chr1	AF052602; NM_131018; ENSDART00000074777
12956961	2.97	3.02	0.16	0.45	-1.04	0.746185	0.999961	LOC100535154; si:ch211-89o9.4	uncharacterized LOC100535154; si:ch211-89o9.4	chr1	XM_003197693; ENSDART00000144639
12956964	2.91	2.87	0.1	0.15	1.03	0.50693	0.999961			chr1
12956966	4.65	4.56	0.22	0.36	1.07	0.409028	0.999961			chr1
12956968	2.39	2.39	0.18	0.11	-1	0.523147	0.999961			chr1
12956970	3.79	3.9	0.31	0.24	-1.08	0.514645	0.999961	rnf24	ring finger protein 24	chr1	BC085525; NM_001007352; ENSDART00000053681; ENSDART00000144098; ENSDART00000131446
12956980	2.89	2.99	0.29	0.16	-1.08	0.385561	0.999961			chr1
12956982	4.2	3.85	0.22	0.18	1.28	0.033086	0.999961	LOC568614	alpha-1D adrenergic receptor-like	chr1	XM_691951; ENSDART00000014678
12956987	3.51	3.4	0.32	0.32	1.08	0.360837	0.999961	SI:CH211-71K14.1		chr1	ENSDART00000125882
12956997	3.56	3.62	0.22	0.13	-1.04	0.509096	0.999961			chr1
12956999	4.62	4.47	0.25	0.33	1.12	0.605513	0.999961			chr1
12957001	2.86	2.8	0.18	0.21	1.04	0.823069	0.999961			chr1
12957003	2.83	2.89	0.27	0.15	-1.04	0.994955	0.999961			chr1
12957005	4.86	4.79	0.13	0.18	1.05	0.276434	0.999961	lrrtm1	leucine rich repeat transmembrane neuronal 1	chr1	CU468794; ENSDART00000133917; ENSDART00000074618
12957009	2.29	2.29	0.21	0.25	-1	0.346168	0.999961			chr1
12957013	2.16	2.23	0.16	0.11	-1.05	0.608386	0.999961			chr1
12957015	2.68	2.54	0.21	0.17	1.1	0.064281	0.999961			chr1
12957017	7.85	7.73	0.09	0.06	1.08	0.008092	0.999961	suclg1	succinate-CoA ligase, GDP-forming, alpha subunit	chr1	BC076216; BC081520; BC164126; NM_001002577; ENSDART00000074609; ENSDART00000147946
12957028	2.09	2.19	0.21	0.15	-1.07	0.452924	0.999961			chr1
12957030	3	3.11	0.34	0.3	-1.08	0.502791	0.999961			chr1
12957032	6.16	5.86	0.23	0.23	1.23	0.128529	0.999961	LOC571064	mitochondrial sodium/hydrogen exchanger NHA2-like	chr1	XM_694618; ENSDART00000074600
12957045	6.46	6.42	0.14	0.19	1.03	0.599358	0.999961	bdh2	3-hydroxybutyrate dehydrogenase, type 2	chr1	BC092874; BC165437; NM_001017809; ENSDART00000074597; ENSDART00000132542; ENSDART00000134345; ENSDART00000143872; ENSDART00000133715; ENSDART00000147535
12957061	4.3	4.27	0.2	0.53	1.02	0.697171	0.999961	tacr3a	tachykinin receptor 3a	chr1	JF317292; NM_001256638; ENSDART00000145044; ENSDART00000148416; ENSDART00000114941
12957067	3.14	3.05	0.2	0.14	1.06	0.744475	0.999961	si:dkey-22i16.2	si:dkey-22i16.2	chr1	NM_001145623; ENSDART00000134649; ENSDART00000048225
12957074	4.5	4.44	0.12	0.1	1.04	0.754552	0.999961	si:dkey-22i16.3	si:dkey-22i16.3	chr1	NM_001145556; ENSDART00000132089; ENSDART00000135477; ENSDART00000142743; ENSDART00000143659
12957088	3.81	3.81	0.14	0.17	1	0.403807	0.999961	scpp5	secretory calcium-binding phosphoprotein 5	chr1	EU642611; NM_001145236; ENSDART00000113673
12957098	3.31	3.29	0.22	0.09	1.02	0.915896	0.999961	scpp7	secretory calcium-binding phosphoprotein 7	chr1	EU642613; NM_001145239; ENSDART00000109283
12957107	4.14	4.36	0.31	0.31	-1.17	0.418279	0.999961	scpp6	secretory calcium-binding phosphoprotein 6	chr1	EU642612; NM_001145237; ENSDART00000121605; ENSDART00000108933
12957116	5.26	5.24	0.16	0.12	1.02	0.726709	0.999961	si:dkey-22i16.7	si:dkey-22i16.7	chr1	XM_701519; ENSDART00000132038
12957120	3.93	3.99	0.1	0.11	-1.04	0.51398	0.999961	odam	odontogenic, ameloblast asssociated	chr1	EU642608; NM_001145243; ENSDART00000137646; ENSDART00000114345
12957129	3.75	3.81	0.08	0.21	-1.05	0.34299	0.999961	scpp9	secretory calcium-binding phosphoprotein 9	chr1	EU642615; NM_001145245; ENSDART00000148719; ENSDART00000129813
12957137	3.27	3.49	0.25	0.36	-1.17	0.237473	0.999961	LOC100536567	uncharacterized LOC100536567	chr1	XM_003197697; ENSDART00000148883
12957141	3.13	3.18	0.16	0.17	-1.04	0.849514	0.999961			chr1
12957145	9.57	9.51	0.08	0.07	1.04	0.380468	0.999961	zgc:66472	zgc:66472	chr1	BC054708; NM_199812; ENSDART00000134932; ENSDART00000138447; ENSDART00000109334
12957157	2.99	2.95	0.11	0.21	1.03	0.948998	0.999961			chr1
12957159	6.36	6.29	0.11	0.23	1.05	0.447995	0.999961	si:ch73-109d9.1; wu:fi12a09	si:ch73-109d9.1; wu:fi12a09	chr1	XM_001340010; NM_001244778; ENSDART00000148932; ENSDART00000073746
12957165	4.31	4.25	0.22	0.22	1.04	0.827664	0.999961	LOC565211	protein G7c-like	chr1	XM_003197699; ENSDART00000125424
12957181	7.02	7.09	0.31	0.33	-1.05	0.748207	0.999961	CT033803.1		chr1	ENSDART00000128339
12957184	2.84	2.82	0.33	0.15	1.01	0.858584	0.999961	LOC100151086	serine/threonine-protein kinase Pim-3-like	chr1	XR_045016
12957190	2.44	2.36	0.21	0.22	1.06	0.585235	0.999961	LOC100534745; LOC100535002; LOC100535216	uncharacterized LOC100534745; uncharacterized LOC100535002; uncharacterized LOC100535216	chr1	ENSDART00000134960
12957193	4.31	4.51	0.06	0.2	-1.15	0.2624	0.999961	LOC100151086; LOC100149245; LOC100148252; si:ch211-165a10.3	serine/threonine-protein kinase Pim-3-like; calcium-dependent protein kinase 2-like; si:ch211-165a10.3	chr1	XR_045016; XR_084204; ENSDART00000146032; ENSDART00000131222; ENSDART00000142410
12957202	2.29	2.26	0.17	0.19	1.02	0.951012	0.999961	LOC100534823	uncharacterized LOC100534823	chr1	XM_003197704; ENSDART00000132585
12957205	4.05	4.22	0.08	0.2	-1.12	0.42945	0.999961	LOC100149245; LOC100148252; si:ch211-165a10.3	calcium-dependent protein kinase 2-like; serine/threonine-protein kinase Pim-3-like; si:ch211-165a10.3	chr1	XR_084204; ENSDART00000146032; ENSDART00000131222; ENSDART00000142410
12957213	4.27	4.36	0.21	0.25	-1.06	0.403168	0.999961	LOC100534823; LOC100149245; LOC100000495; LOC100534745; LOC100535002; LOC100535216; LOC100534917	uncharacterized LOC100534823; calcium-dependent protein kinase 2-like; uncharacterized LOC100000495; uncharacterized LOC100534745; uncharacterized LOC100535002; uncharacterized LOC100535216; uncharacterized LOC100534917	chr1	XM_003197704; XR_084204; XM_003197707; ENSDART00000134960; ENSDART00000132585; ENSDART00000134099
12957216	2.69	2.69	0.4	0.24	1	0.7367	0.999961			chr1
12957222	3.13	3	0.2	0.31	1.09	0.26662	0.999961	LOC100149245	calcium-dependent protein kinase 2-like	chr1	XR_084204
12957229	10.16	10.17	0.11	0.14	-1.01	0.792849	0.999961	ctnnd1; LOC100334714	catenin (cadherin-associated protein), delta 1; catenin delta-1-like	chr1	BC161672; ENSDART00000106048
12957248	3.95	4.36	0.26	0.31	-1.32	0.047491	0.999961	cabp2a	calcium binding protein 2a	chr1	BC096884; NM_001030268; ENSDART00000073742
12957256	5.56	5.56	0.2	0.2	-1	0.879424	0.999961	cryba1l2	crystallin, beta A1, like 2	chr1	EU935589; BC083301; BC164982; NM_001005965; ENSDART00000110148; ENSDART00000023642; ENSDART00000126631
12957266	9.07	9.07	0.1	0.15	1	0.953377	0.999961	tmx2b	thioredoxin-related transmembrane protein 2b	chr1	BC071481; NM_001002113; ENSDART00000009858; ENSDART00000130873
12957277	4.34	4.17	0.28	0.25	1.12	0.164717	0.999961	slc43a1b	solute carrier family 43, member 1b	chr1	BC133091; NM_001083000; ENSDART00000081835
12957290	5.41	5.28	0.08	0.21	1.09	0.081391	0.999961	si:dkey-28b4.8	si:dkey-28b4.8	chr1	XM_679135; ENSDART00000133210; ENSDART00000046562
12957310	3.83	3.74	0.11	0.3	1.07	0.813895	0.999961	si:dkey-28b4.7	si:dkey-28b4.7	chr1	NM_001256200; ENSDART00000139036; ENSDART00000144900; ENSDART00000112960
12957319	4.92	5.07	0.19	0.19	-1.11	0.445676	0.999961	si:dkey-9i23.6	si:dkey-9i23.6	chr1	XM_695503; ENSDART00000144511
12957322	4.41	4.48	0.22	0.23	-1.05	0.560023	0.999961	si:dkey-9i23.8	si:dkey-9i23.8	chr1	XM_001341496; ENSDART00000139044
12957330	3.26	3.17	0.27	0.12	1.06	0.322679	0.999961	tcirg1; TCIRG1	T-cell, immune regulator 1, ATPase, H+ transporting, lysosomal V0 subunit A3	chr1	XM_001334475; ENSDART00000145354; ENSDART00000033405; ENSDART00000136419
12957348	7.26	7.73	0.48	0.46	-1.39	0.225216	0.999961	si:dkey-9i23.15	si:dkey-9i23.15	chr1	NM_001145559; ENSDART00000134635
12957352	4.14	4.08	0.2	0.16	1.04	0.183685	0.999961	SI:DKEY-9I23.15		chr1	ENSDART00000147527
12957359	3.11	3.09	0.19	0.1	1.02	0.69661	0.999961	tmem176	transmembrane protein 176	chr1	NM_001145610; ENSDART00000134464; ENSDART00000137216; ENSDART00000097500
12957367	2.74	2.58	0.17	0.17	1.12	0.508689	0.999961			chr1
12957369	6.14	6.35	0.34	0.41	-1.15	0.273529	0.999961	LOC570074	WD40 repeat-containing protein SMU1-like	chr1	XM_003197701; ENSDART00000073694
12957383	9.13	9.07	0.16	0.19	1.04	0.622692	0.999961	rps6	ribosomal protein S6	chr1	BC075953; BC154192; NM_001003728; ENSDART00000023336
12957390	2.65	2.63	0.17	0.22	1.01	0.311391	0.999961			chr1
12957392	2.64	2.97	0.24	0.48	-1.25	0.033926	0.999961	MUC22 (2 of 3); MUCMS1	mucin 22	chr1	ENSDART00000144997; ENSDART00000131882
12957409	2.48	2.47	0.15	0.1	1.01	0.623468	0.999961	zgc:56382; zgc:111983	zgc:56382; zgc:111983	chr1	BC049306; BC093143; ENSDART00000034549; ENSDART00000136995
12957421	9.76	9.75	0.1	0.14	1	0.917725	0.999961	ddx39aa	DEAD (Asp-Glu-Ala-Asp) box polypeptide 39Aa	chr1	BC042330; BC071505; BC164154; NM_199721; ENSDART00000014727; ENSDART00000145757; ENSDART00000101224
12957434	6.41	6.44	0.19	0.17	-1.02	0.552243	0.999961	LOC100334275; LOC794003	zona pellucida sperm-binding protein 4-like; uncharacterized LOC794003	chr1	XM_002667598; XM_001333846; ENSDART00000114006
12957452	12.44	12.42	0.06	0.06	1.01	0.775046	0.999961	LOC100330497	uncharacterized LOC100330497	chr1	ENSDART00000133572; ENSDART00000149629
12957458	8.23	8.19	0.11	0.07	1.02	0.205709	0.999961	zgc:101679	zgc:101679	chr1	BC083242; BC165540; NM_001006078; ENSDART00000110390; ENSDART00000148289; ENSDART00000149183; ENSDART00000034615
12957474	4.56	4.85	0.21	0.32	-1.22	0.101167	0.999961	LOC559976	Glutamate [NMDA] receptor subunit epsilon-2-like	chr1	NM_001128337; ENSDART00000143664; ENSDART00000092613
12957490	11.35	11.37	0.08	0.09	-1.02	0.98426	0.999961	atf7ip	activating transcription factor 7 interacting protein	chr1	BC125844; BC164574; NM_001077603; ENSDART00000135089; ENSDART00000149155; ENSDART00000149919; ENSDART00000149725; ENSDART00000101452
12957506	3.21	3.19	0.21	0.26	1.01	0.921825	0.999961	2017-09-03	septin 3	chr1	BC095158; NM_001024418; ENSDART00000044057; ENSDART00000128383
12957516	2.4	2.32	0.28	0.21	1.06	0.128421	0.999961			chr1
12957518	5.86	5.89	0.2	0.13	-1.02	0.507015	0.999961			chr1
12957521	3.24	3.32	0.13	0.29	-1.06	0.981556	0.999961			chr1
12957523	8.33	8	0.33	0.16	1.26	0.495668	0.999961	serhl	serine hydrolase-like	chr1	BC044494; BC066637; NM_199615; ENSDART00000042158; ENSDART00000125237
12957537	3.15	3.32	0.2	0.38	-1.13	0.353792	0.999961	trappc5	trafficking protein particle complex 5	chr1	BC076327; NM_001002482; ENSDART00000038574
12957540	2.23	2.38	0.19	0.12	-1.11	0.422327	0.999961			chr1
12957542	3.84	3.85	0.18	0.08	-1	0.921281	0.999961	si:ch211-214c7.5	si:ch211-214c7.5	chr1	BC133915; ENSDART00000101410; ENSDART00000133979; ENSDART00000141756
12957552	6.62	6.67	0.1	0.12	-1.03	0.532153	0.999961	LOC560986	novel protein similar to H.sapiens PNPLA6, patatin-like phospholipase domain containing 6 (PNPLA6)	chr1	XM_001921173; ENSDART00000140890; ENSDART00000139219; ENSDART00000144735; ENSDART00000049716
12957585	5.02	4.89	0.14	0.11	1.09	0.211189	0.999961	LOC799607; LOC799644; LOC100002818; LOC100150106; LOC100536303	proto-oncogene serine/threonine-protein kinase pim-1-like; serine/threonine-protein kinase pim-2-like	chr1	ENSDART00000143908; ENSDART00000122362
12957597	4.7	4.55	0.24	0.2	1.11	0.596377	0.999961	atp11a	ATPase, class VI, type 11A	chr1	XM_686290; ENSDART00000150029; ENSDART00000132948; ENSDART00000145117; ENSDART00000040284
12957623	2	2.12	0.23	0.27	-1.08	0.209614	0.999961	si:busm1-105l16.2; SI:BUSM1-105L16.2	si:busm1-105l16.2	chr1	BC115124; BC152259; ENSDART00000104382
12957631	5.32	5.41	0.3	0.25	-1.06	0.546435	0.999961	cdadc1	cytidine and dCMP deaminase domain containing 1	chr1	BC085391; NM_001007448; ENSDART00000148893; ENSDART00000053232; ENSDART00000133205
12957641	7.07	7.04	0.09	0.14	1.02	0.762425	0.999961	rcbtb1	regulator of chromosome condensation (RCC1) and BTB (POZ) domain containing protein 1	chr1	BC045877; BC165711; NM_199991; ENSDART00000053222; ENSDART00000148759
12957654	6.09	5.83	0.24	0.23	1.2	0.239519	0.999961	ebpl	emopamil binding protein-like	chr1	BC124737; BC164305; NM_001005397; ENSDART00000134450; ENSDART00000053220
12957659	4.55	4.48	0.27	0.42	1.05	0.611978	0.999961	kpna3	karyopherin (importin) alpha 3	chr1	AY391433; BC055253; NM_201320; ENSDART00000074519
12957675	6.21	6.04	0.16	0.13	1.13	0.075219	0.999961	spryd7a	SPRY domain containing 7a	chr1	BC046022; NM_214776; ENSDART00000074514; ENSDART00000144844
12957683	2.42	2.56	0.13	0.14	-1.11	0.07043	0.999961			chr1
12957686	3.84	3.84	0.28	0.29	-1	0.860895	0.999961	dleu7	deleted in lymphocytic leukemia, 7	chr1	JQ838069; ENSDART00000142406
12957691	7.15	7.06	0.24	0.14	1.07	0.190786	0.999961	agpat3	1-acylglycerol-3-phosphate O-acyltransferase 3	chr1	BC049474; NM_213425; ENSDART00000115081; ENSDART00000145167; ENSDART00000135795
12957704	2.62	2.68	0.22	0.14	-1.05	0.275092	0.999961			chr1
12957706	5.27	4.85	0.55	0.31	1.34	0.320795	0.999961			chr1
12957708	5.99	6.11	0.22	0.21	-1.09	0.592091	0.999961	pdxkb	pyridoxal (pyridoxine, vitamin B6) kinase b	chr1	NM_001145586; ENSDART00000142560; ENSDART00000053102
12957721	4.37	4.43	0.34	0.19	-1.04	0.757251	0.999961	pknox1.2	pbx/knotted 1 homeobox 1.2	chr1	XM_702776; AF382394; ENSDART00000125032; ENSDART00000130607; ENSDART00000053097
12957736	4.4	4.23	0.33	0.5	1.13	0.587234	0.999961	si:dkey-22n8.3	si:dkey-22n8.3	chr1	XM_003197714; ENSDART00000150507; ENSDART00000129072
12957741	7.95	7.99	0.12	0.06	-1.03	0.468791	0.999961	itsn1	intersectin 1 (SH3 domain protein)	chr1	NM_207182; ENSDART00000132378; ENSDART00000139573; ENSDART00000000087
12957771	9.9	9.86	0.11	0.03	1.03	0.688454	0.999961	setd4	SET domain containing 4	chr1	BC096876; NM_001045562; ENSDART00000053157; ENSDART00000145696; ENSDART00000144899
12957784	5.43	5.32	0.2	0.23	1.08	0.810378	0.999961	si:ch211-287j19.6; zgc:162351	si:ch211-287j19.6; zgc:162351	chr1	NM_001045563; BC134969; ENSDART00000101143; ENSDART00000048445
12957792	5.59	5.51	0.28	0.15	1.06	0.674515	0.999961	mhc1ze	major histocompatibility complex class I ZE gene	chr1	BC163665; ENSDART00000150683; ENSDART00000039465
12957797	3.9	3.81	0.27	0.3	1.06	0.885574	0.999961	mhc1ze; zgc:111893; zgc:136614	major histocompatibility complex class I ZE gene; zgc:111893; zgc:136614	chr1	ENSDART00000039465; BC100042; BC115196; ENSDART00000063529; ENSDART00000039459
12957807	3.89	3.74	0.46	0.33	1.11	0.372859	0.999961	mhc1zba	major histocompatibility complex class I ZBA	chr1	BC053259; BC154330; NM_001110118; ENSDART00000053153
12957816	2.79	2.76	0.2	0.17	1.02	0.994861	0.999961	cbr1	carbonyl reductase 1	chr1	BC054914; NM_194406; ENSDART00000053152
12957818	3.61	3.37	0.2	0.17	1.19	0.180626	0.999961			chr1
12957820	2.6	2.56	0.12	0.09	1.02	0.908252	0.999961			chr1
12957822	3	3.03	0.14	0.24	-1.02	0.625617	0.999961	cx41.8	connexin 41.8	chr1	DQ177156; BC163086; NM_001034988; ENSDART00000101104
12957825	2.65	2.64	0.12	0.08	1	0.986118	0.999961			chr1
12957827	2.25	2.31	0.11	0.23	-1.04	0.266004	0.999961	fstl1a	follistatin-like 1a	chr1	BC092990; NM_001017860; ENSDART00000015046
12957829	2.55	2.54	0.08	0.11	1.01	0.984456	0.999961			chr1
12957831	4.74	4.71	0.18	0.35	1.01	0.394928	0.999961	neurla	neuralized homolog a (Drosophila)	chr1	BC125926; NM_001077558; ENSDART00000101079
12957838	3.06	3.09	0.19	0.13	-1.02	0.993443	0.999961			chr1
12957840	4.84	4.71	0.14	0.15	1.09	0.697985	0.999961	sorcs1	sortilin-related VPS10 domain containing receptor 1	chr1	XM_003197717; ENSDART00000114711
12957859	2.7	2.65	0.14	0.28	1.04	0.542163	0.999961			chr1
12957861	2.42	2.41	0.12	0.1	1.01	0.873197	0.999961			chr1
12957865	3.74	3.64	0.35	0.04	1.07	0.667765	0.999961	cxcl-c1c	chemokine (C-X-C motif) ligand C1c	chr1	AB331773; NM_001115060; ENSDART00000111598
12957872	3.09	3.13	0.18	0.19	-1.03	0.784671	0.999961	LOC100150046	uncharacterized LOC100150046	chr1	XM_001922301; ENSDART00000150386
12957875	2.15	2.2	0.07	0.14	-1.04	0.553172	0.999961			chr1
12957877	4.5	4.41	0.37	0.29	1.07	0.278636	0.999961			chr1
12957880	2.93	3.12	0.22	0.24	-1.14	0.700895	0.999961	si:dkeyp-80c12.8	si:dkeyp-80c12.8	chr1	XM_003197719; ENSDART00000144349
12957884	4.59	4.63	0.39	0.37	-1.03	0.677536	0.999961	si:dkeyp-80c12.7	si:dkeyp-80c12.7	chr1	NM_001145688; ENSDART00000074317
12957897	6.22	6.29	0.15	0.21	-1.05	0.845346	0.999961	si:dkeyp-80c12.10	si:dkeyp-80c12.10	chr1	NM_001200033; ENSDART00000150789; ENSDART00000150842
12957902	3.69	3.82	0.17	0.21	-1.09	0.17902	0.999961	zgc:175214	zgc:175214	chr1	BC159258; NM_001114727; ENSDART00000137357; ENSDART00000150496; ENSDART00000030435
12957910	3.25	3.22	0.14	0.1	1.02	0.759415	0.999961	CALHM1 (1 of 2)	calcium homeostasis modulator 1	chr1	ENSDART00000132171; ENSDART00000101001
12957915	9.32	9.38	0.13	0.1	-1.04	0.415267	0.999961	zp3c	zona pellucida glycoprotein 3c	chr1	XM_680521; ENSDART00000143474
12957924	2.19	2.21	0.15	0.2	-1.02	0.369132	0.999961			chr1
12957926	2.38	2.61	0.29	0.18	-1.17	0.684885	0.999961	si:ch211-281g13.5	si:ch211-281g13.5	chr1	NM_001145631; ENSDART00000113315
12957937	5.16	4.82	0.71	0.8	1.27	0.461741	0.999961	zgc:163136	zgc:163136	chr1	BC139897; ENSDART00000145960; ENSDART00000113072
12957960	3.04	3.11	0.17	0.19	-1.05	0.320658	0.999961	si:ch211-281g13.4	si:ch211-281g13.4	chr1	NM_001145702; ENSDART00000138510; ENSDART00000113049
12957980	2.23	2.19	0.06	0.1	1.02	0.243272	0.999961			chr1
12957982	6.29	6.18	0.08	0.16	1.08	0.07805	0.999961	slkb; SLKB	STE20-like kinase b	chr1	NR_023330; ENSDART00000134399; ENSDART00000017965
12958005	2.29	2.41	0.15	0.09	-1.08	0.087631	0.999961	si:ch211-149l1.2	si:ch211-149l1.2	chr1	ENSDART00000108523
12958007	2.41	2.42	0.08	0.25	-1.01	0.933464	0.999961			chr1
12958010	3.06	3	0.07	0.08	1.04	0.171237	0.999961			chr1
12958012	5.37	5.05	0.37	0.33	1.25	0.284082	0.999961	lef1	lymphocyte enhancer binding factor 1	chr1	AF136454; NM_131426; ENSDART00000132405
12958014	9.03	9.02	0.12	0.14	1.01	0.698293	0.999961	hadh	hydroxyacyl-Coenzyme A dehydrogenase	chr1	BC075768; NM_001003515; ENSDART00000050603; ENSDART00000143556
12958024	4.66	4.7	0.19	0.4	-1.03	0.440075	0.999961	cyp2u1	cytochrome P450, family 2, subfamily U, polypeptide 1	chr1	NM_001145564; ENSDART00000048281
12958032	6.28	6.36	0.22	0.14	-1.06	0.50006	0.999961	sgms2	sphingomyelin synthase 2	chr1	NM_001145563; ENSDART00000141476; ENSDART00000133392; ENSDART00000143398; ENSDART00000138301; ENSDART00000074388
12958043	2.92	3.05	0.3	0.17	-1.1	0.399966	0.999961			chr1
12958046	7.68	7.6	0.13	0.14	1.06	0.87176	0.999961	tbck	TBC1 domain containing kinase	chr1	NM_001080637; BC096904; BC129401; ENSDART00000125099; ENSDART00000053028; ENSDART00000043309
12958071	4.54	4.33	0.26	0.32	1.16	0.660758	0.999961	dkk2	dickkopf homolog 2 (Xenopus laevis)	chr1	AB753454; BC153973; NM_001111209; ENSDART00000114098
12958077	8.11	8	0.12	0.12	1.08	0.426758	0.999961	papss1	3-phosphoadenosine 5-phosphosulfate synthase 1	chr1	BC163464; BC163465; NM_001128699; ENSDART00000024984; ENSDART00000123274
12958094	2.72	2.68	0.37	0.16	1.03	0.916784	0.999961			chr1
12958096	2.53	2.54	0.17	0.17	-1	0.390645	0.999961			chr1
12958098	4.85	4.8	0.2	0.31	1.03	0.866889	0.999961	abcg2d	ATP-binding cassette, sub-family G (WHITE), member 2d	chr1	DQ223861; NM_001042772; ENSDART00000146892; ENSDART00000022733
12958113	8.47	8.43	0.17	0.08	1.03	0.80744	0.999961	ppm1k	protein phosphatase 1K (PP2C domain containing)	chr1	BC090752; NM_001013307; ENSDART00000148285; ENSDART00000145550; ENSDART00000150677; ENSDART00000015591; ENSDART00000048814
12958124	5.06	5.12	0.3	0.16	-1.04	0.78809	0.999961	herc3	hect domain and RLD 3	chr1	NM_001145624; ENSDART00000141977; ENSDART00000112994
12958128	5.5	5.53	0.32	0.19	-1.02	0.893133	0.999961	herc3	hect domain and RLD 3	chr1	NM_001145624; ENSDART00000141977
12958133	4.92	5.3	0.18	0.43	-1.29	0.100261	0.999961	fam13a	family with sequence similarity 13, member A	chr1	BC135046; ENSDART00000080389; ENSDART00000110106
12958158	4.72	4.79	0.14	0.23	-1.05	0.710591	0.999961	zgc:154142	zgc:154142	chr1	BC142542; ENSDART00000138224; ENSDART00000064036
12958178	3.45	3.53	0.05	0.13	-1.06	0.052152	0.999961	si:dkeyp-123h10.2; GPRIN3	si:dkeyp-123h10.2; GPRIN family member 3	chr1	XR_117588; ENSDART00000137648; ENSDART00000132779; ENSDART00000112258
12958185	6.04	6	0.1	0.18	1.03	0.686011	0.999961	mdh1a	malate dehydrogenase 1a, NAD (soluble)	chr1	AY161294; AY391437; BC053158; NM_199947; ENSDART00000022290; ENSDART00000012842
12958188	7.82	7.71	0.15	0.08	1.07	0.16764	0.999961	spast	spastin	chr1	AY304504; BC067715; NM_212915; ENSDART00000035150
12958206	3.84	3.74	0.2	0.12	1.07	0.419139	0.999961			chr1
12958208	6.89	7.02	0.13	0.17	-1.1	0.278752	0.999961	psen2	presenilin 2	chr1	AF178539; BC065382; NM_131514; ENSDART00000006381
12958220	5.4	5.3	0.14	0.24	1.07	0.177011	0.999961	wu:fl07c04	wu:fl07c04	chr1	XM_003197720
12958228	5.27	5.48	0.19	0.24	-1.16	0.052319	0.999961	jag1a	jagged 1a	chr1	AF229448; AY221107; BC162468; NM_131861; ENSDART00000137172; ENSDART00000047851; ENSDART00000123632
12958254	7.55	7.51	0.13	0.04	1.03	0.505332	0.999961	esf1	ESF1, nucleolar pre-rRNA processing protein, homolog (S. cerevisiae)	chr1	NM_199745; ENSDART00000146612; ENSDART00000141856; ENSDART00000033047
12958272	8.73	8.78	0.04	0.07	-1.03	0.818805	0.999961	LOC100334507; KIF16BA	axonal transport of synaptic vesicles-like	chr1	XM_002660556; ENSDART00000140079; ENSDART00000109333
12958294	6.3	6.18	0.32	0.18	1.08	0.896641	0.999961	LOC558432	sprouty-related, EVH1 domain-containing protein 2-like	chr1	XM_681645; ENSDART00000152719; ENSDART00000152446; ENSDART00000074284
12958301	8.05	7.96	0.08	0.05	1.06	0.147616	0.999961	ppp3r1b	protein phosphatase 3 (formerly 2B), regulatory s1ubunit B, alpha isoform, b	chr1	BC081617; NM_001004553; ENSDART00000100869
12958308	5.42	5.34	0.31	0.34	1.05	0.930304	0.999961	cnrip1a	cannabinoid receptor interacting protein 1a	chr1	BC078325; NM_001003607; ENSDART00000130828
12958312	6.5	6.3	0.16	0.28	1.15	0.298885	0.999961	LOC100537883	f-box only protein 48-like	chr1	XM_003197725; ENSDART00000152237; ENSDART00000152185; ENSDART00000152595; ENSDART00000129052
12958315	4.15	4.2	0.09	0.15	-1.03	0.977393	0.999961	prokr1a	prokineticin receptor 1a	chr1	FJ648453; NM_001173406; ENSDART00000113853
12958318	10.1	10.19	0.16	0.2	-1.06	0.924043	0.999961	snrpb2	small nuclear ribonucleoprotein polypeptide B2	chr1	BC049068; NM_001256190; ENSDART00000057601; ENSDART00000152745
12958325	8.14	8.17	0.15	0.1	-1.02	0.732001	0.999961	rnaseh2a	ribonuclease H2, subunit A	chr1	AY391457; BC046061; BC071375; NM_200226; ENSDART00000045894; ENSDART00000150846
12958335	3.64	3.96	0.42	0.23	-1.24	0.169085	0.999961	junba	jun B proto-oncogene a	chr1	BC053234; NM_213556; ENSDART00000109640; ENSDART00000122628
12958340	4.03	3.99	0.2	0.11	1.03	0.982628	0.999961			chr1
12958343	2.1	2.24	0.29	0.17	-1.11	0.942637	0.999961			chr1
12958345	5.71	5.6	0.07	0.29	1.08	0.305123	0.999961	rad23aa	RAD23 homolog Aa (S. cerevisiae)	chr1	BC079526; BC164761; NM_001003739; ENSDART00000149939; ENSDART00000041265
12958356	2.17	2.22	0.09	0.12	-1.03	0.959388	0.999961			chr1
12958359	2.44	2.62	0.25	0.12	-1.14	0.531117	0.999961			chr1
12958361	4.24	4.26	0.2	0.21	-1.01	0.530036	0.999961			chr1
12958365	8.53	8.5	0.06	0.11	1.02	0.974998	0.999961	rab3da	RAB3D, member RAS oncogene family, a	chr1	NM_001145597; ENSDART00000146372; ENSDART00000143805; ENSDART00000023757
12958372	6.4	6.27	0.12	0.21	1.1	0.164682	0.999961	pld6	phospholipase D family, member 6	chr1	BC134035; NM_001089414; ENSDART00000083946
12958377	4.58	4.44	0.18	0.16	1.1	0.225619	0.999961	cnn1a	calponin 1, basic, smooth muscle, a	chr1	NM_001145598; ENSDART00000010236
12958385	3.46	3.55	0.21	0.23	-1.06	0.843369	0.999961	si:dkey-121b10.7	si:dkey-121b10.7	chr1	XM_001337952; ENSDART00000132638; ENSDART00000083940
12958389	2.24	2.24	0.07	0.17	-1	0.774532	0.999961	zgc:194101	zgc:194101	chr1	NM_001128803; ENSDART00000111256
12958392	2.31	2.41	0.16	0.14	-1.07	0.258789	0.999961			chr1
12958394	3.3	3.46	0.14	0.22	-1.11	0.128767	0.999961	si:ch211-217k17.12	si:ch211-217k17.12	chr1	XM_700349; ENSDART00000138337
12958401	3.97	3.97	0.14	0.3	1	0.637991	0.999961	si:ch211-217k17.10	si:ch211-217k17.10	chr1	BC162695; BC162714; NM_001128804; ENSDART00000140740
12958407	4.74	4.86	0.12	0.18	-1.09	0.177826	0.999961	si:ch211-217k17.11	si:ch211-217k17.11	chr1	XM_001339238; ENSDART00000144676
12958412	9.8	9.75	0.04	0.03	1.04	0.123143	0.999961	si:ch211-217k17.7	si:ch211-217k17.7	chr1	NM_001145359; ENSDART00000083836
12958417	2.43	2.5	0.18	0.11	-1.05	0.525858	0.999961			chr1
12958419	4.85	4.94	0.12	0.29	-1.06	0.560864	0.999961	acy3.2; acy3.1	aspartoacylase (aminocyclase) 3.2; aspartoacylase (aminocyclase) 3.1	chr1	BC075914; BC075994; NM_001002347; NM_001145361; ENSDART00000004233; ENSDART00000136469; ENSDART00000122217; ENSDART00000052907; ENSDART00000137885
12958440	2.75	2.87	0.1	0.12	-1.09	0.069919	0.999961	ABCA1A		chr1	ENSDART00000142465
12958442	4.06	4.11	0.24	0.22	-1.03	0.804912	0.999961			chr1
12958445	7.3	7.28	0.2	0.22	1.01	0.655719	0.999961	aptx	aprataxin	chr1	AY219903; NM_214729; ENSDART00000029252; ENSDART00000150862; ENSDART00000150568
12958454	3.52	3.46	0.16	0.27	1.04	0.619732	0.999961			chr1
12958457	9.88	9.88	0.14	0.2	1	0.714505	0.999961	patl1	protein associated with topoisomerase II homolog 1 (yeast)	chr1	BC131868; NM_001083028; ENSDART00000139577; ENSDART00000142441; ENSDART00000136715; ENSDART00000100937
12958477	7.15	7.25	0.16	0.12	-1.07	0.618829	0.999961	smarca5	SWI/SNF related, matrix associated, actin dependent regulator of chromatin, subfamily a, member 5	chr1	BC133097; NM_001081629; ENSDART00000123972; ENSDART00000024215
12958481	7.2	7.27	0.16	0.25	-1.05	0.689477	0.999961	smarca5	SWI/SNF related, matrix associated, actin dependent regulator of chromatin, subfamily a, member 5	chr1	BC133097; NM_001081629; ENSDART00000123972; ENSDART00000024215
12958486	6.76	6.67	0.2	0.22	1.06	0.99915	0.999961			chr1
12958491	2.09	2.13	0.1	0.09	-1.03	0.646504	0.999961			chr1
12958495	2.74	2.82	0.22	0.19	-1.06	0.300079	0.999961			chr1
12958497	2.81	3	0.22	0.32	-1.15	0.248339	0.999961			chr1
12958499	3.25	3.34	0.18	0.15	-1.06	0.668935	0.999961	il15	interleukin 15	chr1	DQ020259; DQ099498; BC133847; BC162843; NM_001039565; ENSDART00000134222; ENSDART00000074196
12958508	8.57	8.56	0.13	0.14	1.01	0.937292	0.999961	znf330	zinc finger protein 330	chr1	BC046062; BC071535; NM_213373; ENSDART00000150352; ENSDART00000014232; ENSDART00000143294; ENSDART00000131520; ENSDART00000150579; ENSDART00000127141
12958522	8.36	8.38	0.12	0.13	-1.02	0.976484	0.999961	elmod2	ELMO/CED-12 domain containing 2	chr1	BC083488; BC118679; NM_001204132; ENSDART00000134285; ENSDART00000138877; ENSDART00000111938; ENSDART00000074215
12958537	7.59	7.58	0.22	0.14	1.01	0.669114	0.999961	zgc:66455	zgc:66455	chr1	BC055666; ENSDART00000143349; ENSDART00000074218
12958548	3.82	3.85	0.22	0.2	-1.02	0.421203	0.999961	b3gnt2a	UDP-GlcNAc:betaGal beta-1,3-N-acetylglucosaminyltransferase 2a	chr1	AF321828; NM_212840; ENSDART00000074221
12958550	5.88	5.88	0.09	0.12	-1	0.474676	0.999961	commd1	copper metabolism (Murr1) domain containing 1	chr1	BC108023; BC116596; NM_001045265; ENSDART00000100788; ENSDART00000136115; ENSDART00000048349
12958557	9.67	9.7	0.06	0.04	-1.03	0.424727	0.999961	usp34	ubiquitin specific peptidase 34	chr1	BC154516; ENSDART00000129883; ENSDART00000054959
12958571	9.74	9.67	0.11	0.18	1.05	0.409664	0.999961	xpo1a	exportin 1 (CRM1 homolog, yeast) a	chr1	XM_002667018; ENSDART00000108906
12958589	3.95	4.1	0.33	0.25	-1.11	0.213633	0.999961	LOC100536367; LOC558320	uncharacterized LOC100536367; protein FAM161A-like	chr1	XM_003197733; XM_681520; ENSDART00000127216
12958595	9.11	9.11	0.1	0.16	1	0.764163	0.999961	cct4	chaperonin containing TCP1, subunit 4 (delta)	chr1	BC056719; BC065324; NM_200583; ENSDART00000026409
12958609	7.34	7.36	0.14	0.26	-1.02	0.781952	0.999961	akt3	v-akt murine thymoma viral oncogene homolog 3 (protein kinase B, gamma)	chr1	XM_001923419; ENSDART00000122445
12958622	8.96	8.82	0.11	0.21	1.1	0.239931	0.999961	ltv1	LTV1 homolog (S. cerevisiae)	chr1	AY648712; BC085516; NM_001002316; ENSDART00000010543
12958634	5	5.19	0.2	0.2	-1.14	0.026733	0.999961	capn9	calpain 9	chr1	BC076509; BC165218; NM_001003501; ENSDART00000007732
12958655	8.75	8.69	0.05	0.1	1.04	0.246989	0.999961	taf5l	TAF5-like RNA polymerase II, p300/CBP-associated factor (PCAF)-associated factor	chr1	BC056820; NM_199852; ENSDART00000125063; ENSDART00000032552
12958664	6.22	6.02	0.16	0.36	1.15	0.56094	0.999961	LOC555552	rho-related GTP-binding protein RhoU-like	chr1	XM_678101; ENSDART00000003097
12958669	8.15	8.28	0.1	0.2	-1.09	0.178486	0.999961	rfx1b	regulatory factor X, 1b (influences HLA class II expression)	chr1	XM_677636; ENSDART00000148382; ENSDART00000150357; ENSDART00000005646
12958686	7.81	7.8	0.16	0.24	1.01	0.383159	0.999961	CABZ01067150.2		chr1	ENSDART00000122386
12958690	7.92	7.93	0.11	0.1	-1	0.961551	0.999961	LOC100005536	transportin-2-like	chr1	XM_001333797; ENSDART00000062945
12958705	2.9	3	0.2	0.22	-1.07	0.837106	0.999961			chr1
12958707	5.75	5.7	0.26	0.2	1.03	0.791198	0.999961	LOC100149562	polycystin-1-like	chr1	XM_003197739
12958759	3.41	3.42	0.19	0.34	-1.01	0.711392	0.999961	wu:fj19g03	wu:fj19g03	chr1	XM_002660570
12958764	4.61	4.66	0.13	0.24	-1.04	0.935052	0.999961	zgc:162848	zgc:162848	chr1	BC117579; BC139646; NM_001145690; ENSDART00000049010
12958771	10.35	10.32	0.11	0.06	1.03	0.645745	0.999961	exosc1	exosome component 1	chr1	NM_001145567; ENSDART00000083633
12958780	8.65	8.51	0.19	0.11	1.1	0.33827	0.999961	pgam1b	phosphoglycerate mutase 1b	chr1	BC054936; NM_201300; ENSDART00000122601; ENSDART00000016350
12958787	4.67	4.62	0.14	0.31	1.03	0.604434	0.999961	cdc25d	cell division cycle 25 homolog d	chr1	EU921897; NM_001134682; ENSDART00000109089
12958798	3.67	3.65	0.14	0.25	1.02	0.999452	0.999961	crtac1a	cartilage acidic protein 1a	chr1	DQ351708; BC146702; NM_001080178; ENSDART00000133140; ENSDART00000129710; ENSDART00000147212
12958814	9.96	10.09	0.12	0.16	-1.09	0.642908	0.999961	khsrp	KH-type splicing regulatory protein	chr1	BC139701; NM_001089428; ENSDART00000038330; ENSDART00000150548; ENSDART00000140016
12958832	5.45	5.36	0.31	0.18	1.07	0.430476	0.999961	LOC561939	calcium-binding mitochondrial carrier protein SCaMC-3-like	chr1	XM_685336; ENSDART00000152666; ENSDART00000074058
12958843	5.63	5.59	0.11	0.15	1.03	0.531847	0.999961	zgc:136864	zgc:136864	chr1	BC114294; NM_001040044; ENSDART00000083572; ENSDART00000145270
12958848	8.97	8.94	0.05	0.1	1.02	0.408953	0.999961	vps54	vacuolar protein sorting 54 homolog (S. cerevisiae)	chr1	BC163517; NM_001130776; ENSDART00000152333; ENSDART00000074034
12958872	5.37	5.57	0.3	0.29	-1.15	0.736134	0.999961	peli1a	pellino homolog 1a (Drosophila)	chr1	XM_003197741; ENSDART00000152143; ENSDART00000152590; ENSDART00000125878
12958879	5.21	5.28	0.18	0.25	-1.05	0.612571	0.999961	LOC571662	novel protein similar to vertebrate SERTA domain containing 2 (SERTAD2)	chr1	XM_003197742; XM_002660566; ENSDART00000142348; ENSDART00000133915
12958884	9.35	9.37	0.07	0.05	-1.01	0.555513	0.999961	si:ch73-131e21.5; SI:CH73-131E21.5	si:ch73-131e21.5	chr1	XR_045219; ENSDART00000074083
12958894	8.73	8.76	0.12	0.15	-1.02	0.808332	0.999961	pane1	proliferation associated nuclear element	chr1	BC152192; AY277636; BC107627; NM_205590; ENSDART00000035725; ENSDART00000150430
12958902	8.32	8.35	0.13	0.15	-1.02	0.261025	0.999961	zgc:158803	zgc:158803	chr1	BC133161; ENSDART00000100619
12958912	2.4	2.4	0.14	0.08	1	0.506145	0.999961			chr1
12958914	2.55	2.6	0.14	0.18	-1.04	0.553613	0.999961			chr1
12958916	8.39	8.5	0.08	0.14	-1.08	0.139463	0.999961	mri1	methylthioribose-1-phosphate isomerase homolog (S. cerevisiae)	chr1	BC155626; BC171374; BC171376; NM_001111238; ENSDART00000140153; ENSDART00000111671
12958923	7.53	7.44	0.1	0.13	1.07	0.991377	0.999961	LOC100001297	coiled-coil and C2 domain-containing protein 1A-like	chr1	XM_001341287; ENSDART00000110818
12958944	8.54	8.48	0.2	0.15	1.04	0.426055	0.999961	nanos3	nanos homolog 3	chr1	AY052376; BC097090; NM_131878; ENSDART00000098615
12958946	8.38	8.4	0.12	0.06	-1.01	0.890102	0.999961	si:ch211-286b5.4	si:ch211-286b5.4	chr1	XM_678717; ENSDART00000152687; ENSDART00000152504; ENSDART00000152121; ENSDART00000152769; ENSDART00000152282; ENSDART00000131015
12958960	7.34	7.35	0.25	0.11	-1	0.83029	0.999961	si:ch211-286b5.5	si:ch211-286b5.5	chr1	NM_001200040; ENSDART00000152807; ENSDART00000152575
12958964	2.54	2.58	0.1	0.13	-1.03	0.178349	0.999961			chr1
12958966	8.87	8.97	0.07	0.14	-1.07	0.394159	0.999961	si:ch211-286b5.5; dnajb1b	si:ch211-286b5.5; DnaJ (Hsp40) homolog, subfamily B, member 1b	chr1	ENSDART00000152575; ENSDART00000142244; ENSDART00000144930; ENSDART00000060688
12958972	6.23	6.17	0.13	0.06	1.04	0.447696	0.999961	ndufb7	NADH dehydrogenase (ubiquinone) 1 beta subcomplex, 7	chr1	BC062284; NM_200848; ENSDART00000142069; ENSDART00000043933
12958979	3.91	4.09	0.31	0.19	-1.13	0.315011	0.999961	zgc:136908	zgc:136908	chr1	BC114306; NM_001039928; ENSDART00000100551
12958998	5.13	5.26	0.11	0.33	-1.1	0.472993	0.999961	SAMD1B		chr1	ENSDART00000137909; ENSDART00000109711
12959008	2.19	2.26	0.09	0.15	-1.05	0.763282	0.999961	LOC100331356	paramyosin-like	chr1	XM_002660576
12959016	4.3	4.26	0.12	0.22	1.03	0.843385	0.999961	LOC100331428	complement C3-like	chr1	XM_002660577; ENSDART00000143793
12959055	3.05	3.51	0.27	0.21	-1.37	0.01412	0.999961	zgc:103710	zgc:103710	chr1	NM_001008582; BC122311; ENSDART00000075469; ENSDART00000064202
12959070	4.83	4.79	0.35	0.15	1.03	0.721481	0.999961	LOC100331492	complement C3-H2-like	chr1	XM_002660578
12959074	4.88	5.05	0.12	0.22	-1.13	0.120342	0.999961	LOC100331492	complement C3-H2-like	chr1	XM_002660578
12959082	4.7	4.44	0.24	0.18	1.2	0.135168	0.999961	LOC100331492; SI:DKEY-76B14.5	complement C3-H2-like	chr1	XM_002660578; ENSDART00000133079; ENSDART00000058210
12959094	4.8	4.86	0.21	0.25	-1.04	0.398957	0.999961	c3a	complement component c3a	chr1	NM_131242; ENSDART00000052688; ENSDART00000024624
12959120	4.9	5.03	0.2	0.18	-1.1	0.975352	0.999961	DENND1C	DENN/MADD domain containing 1C	chr1	ENSDART00000142505; ENSDART00000137237; ENSDART00000062505
12959141	4.44	4.31	0.3	0.41	1.09	0.597864	0.999961	zgc:65894	zgc:65894	chr1	BC058304; BC071501; ENSDART00000019573
12959146	4.87	4.91	0.21	0.07	-1.03	0.487157	0.999961	gcgrb	glucagon receptor b	chr1	XM_688514; ENSDART00000021878
12959159	4.19	4.08	0.15	0.09	1.08	0.056697	0.999961	LOC100004078; CABZ01070637.1	GTPase IMAP family member 8-like	chr1	XM_001343437; ENSDART00000100559
12959161	8.04	7.98	0.09	0.18	1.04	0.437301	0.999961	slc25a10; CABZ01059390.1	solute carrier family 25 (mitochondrial carrier; dicarboxylate transporter), member 10	chr1	BC049505; NM_201172; ENSDART00000037576
12959170	5.58	5.73	0.25	0.11	-1.1	0.314513	0.999961	LOC100334365	claudin-6-like	chr1	XM_002660588; ENSDART00000059982
12959172	3.56	3.58	0.26	0.15	-1.01	0.9107	0.999961			chr1
12959182	3.32	3.37	0.15	0.18	-1.04	0.937202	0.999961	LOC100004343; LOC571092	GTPase IMAP family member 4-like	chr1	XM_003197759; XM_694648; ENSDART00000113192
12959185	4.25	4.58	0.37	0.2	-1.26	0.029901	0.999961	wu:fa03e10	wu:fa03e10	chr1	XM_001921619; ENSDART00000130750
12959189	4.95	5.01	0.21	0.16	-1.04	0.480049	0.999961			chr1
12959199	3.08	3.37	0.12	0.25	-1.22	0.036555	0.999961	LOC100334082	uncharacterized LOC100334082	chr1	XM_003197762; ENSDART00000110690
12959202	3.74	3.91	0.23	0.19	-1.13	0.341395	0.999961	LOC100148237; LOC100149931	GTPase IMAP family member 4-like; GTPase IMAP family member 2-like	chr1	XM_001919451; ENSDART00000127947
12959209	3.79	3.69	0.27	0.15	1.07	0.460571	0.999961			chr1
12959211	3.32	3.15	0.24	0.21	1.12	0.193626	0.999961			chr1
12959215	2.92	2.95	0.28	0.28	-1.02	0.789446	0.999961			chr1
12959217	4.62	4.75	0.16	0.16	-1.1	0.585888	0.999961	LOC100006166; rac1l	ras-related C3 botulinum toxin substrate 1-like; ras-related C3 botulinum toxin substrate 1 (rho family, small GTP binding protein Rac1) like	chr1	XM_001344966; ENSDART00000152597; ENSDART00000018622
12959219	7.01	7.09	0.13	0.17	-1.06	0.28356	0.999961	LOC100006599	meteorin-like protein-like	chr1	XM_001345259; ENSDART00000152229; ENSDART00000018758
12959224	6.67	6.64	0.16	0.2	1.02	0.705839	0.999961	b3gntl1	UDP-GlcNAc:betaGal beta-1,3-N-acetylglucosaminyltransferase-like 1	chr1	BC096875; NM_001033742; ENSDART00000063750; ENSDART00000104222; ENSDART00000143018
12959241	3.74	3.66	0.08	0.09	1.06	0.161782	0.999961			chr1
12959244	5.81	5.82	0.05	0.13	-1	0.268336	0.999961	LOC571453; EPN3 (1 of 2)	epsin-3-like; epsin 3	chr1	XM_695043; ENSDART00000152440; ENSDART00000062841
12959257	5.7	5.61	0.17	0.14	1.07	0.274072	0.999961	mycbpap	mycbp associated protein	chr1	XM_001345182; BC134106; ENSDART00000149688; ENSDART00000149397; ENSDART00000127828; ENSDART00000100500
12959276	3.16	3.14	0.24	0.24	1.02	0.64259	0.999961	LOC100150872	b-cell receptor CD22-like	chr1	ENSDART00000146799
12959284	3.24	3.13	0.22	0.27	1.08	0.72745	0.999961	LOC100148511	b-cell receptor CD22-like	chr1	XM_001919756; ENSDART00000100509
12959289	2.43	2.37	0.25	0.16	1.04	0.850462	0.999961			chr1
12959294	2.57	2.58	0.21	0.2	-1.01	0.390059	0.999961	LOC100147925	b-cell receptor CD22-like	chr1	XM_001920328; ENSDART00000139804; ENSDART00000146545
12959301	2.7	2.77	0.19	0.21	-1.05	0.25945	0.999961			chr1
12959309	2.6	2.53	0.22	0.22	1.05	0.432778	0.999961	LOC100332786	sialic acid-binding Ig-like lectin 14-like	chr1	XM_002660605; ENSDART00000127878
12959315	3.84	3.99	0.4	0.46	-1.11	0.834115	0.999961	LOC100006752	uncharacterized LOC100006752	chr1	XM_001345380; BC154669; ENSDART00000017279
12959324	3.96	4.06	0.16	0.34	-1.08	0.832677	0.999961	zgc:171470	zgc:171470	chr1	BC153931; ENSDART00000080600
12959330	2.6	2.38	0.33	0.43	1.16	0.796137	0.999961	CABZ01058871.1		chr1	ENSDART00000125801
12959333	2.42	2.19	0.22	0.35	1.17	0.728286	0.999961	LOC100333105	b-cell receptor CD22-like	chr1	XM_002660609; ENSDART00000031329
12959339	2.24	2.3	0.17	0.13	-1.04	0.186037	0.999961	LOC100333168; CD22	b-cell receptor CD22-like; CD22 molecule	chr1	XM_002660610; ENSDART00000089946
12959348	2.45	2.75	0.18	0.17	-1.23	0.012415	0.999961	CABZ01058863.1		chr1	ENSDART00000046961
12959361	3.79	4	0.15	0.34	-1.16	0.252678	0.999961			chr1
12959369	2.6	2.61	0.1	0.06	-1.01	0.585582	0.999961	LOC100331025; LOC797575	GTPase IMAP family member 8-like	chr1	XM_002664748; ENSDART00000056226
12959373	2.29	2.27	0.12	0.21	1.02	0.551717	0.999961			chr1
12959375	5.61	5.64	0.18	0.22	-1.02	0.614417	0.999961	si:dkey-156m2.7	si:dkey-156m2.7	chr1	ENSDART00000152174; ENSDART00000113371
12959384	4.55	5.03	0.37	0.47	-1.4	0.365675	0.999961			chr1
12959387	2.23	2.12	0.17	0.11	1.08	0.108628	0.999961			chr1
12959391	3.72	4.06	0.25	0.57	-1.26	0.249494	0.999961			chr1
12959393	2.62	2.71	0.19	0.17	-1.07	0.389207	0.999961	si:ch211-114l13.9	si:ch211-114l13.9	chr1	NM_001110761; ENSDART00000140390
12959397	4.86	4.78	0.09	0.22	1.06	0.699708	0.999961	nxnl1; LOC100330884	novel protein similar to vertebrate thioredoxin-like 6 (TXNL6); nucleoredoxin-like protein 1-like	chr1	NM_001110760; ENSDART00000152599; ENSDART00000143829; ENSDART00000073776
12959402	5.83	5.64	0.27	0.26	1.14	0.356231	0.999961	colgalt1	glycosyltransferase 25 domain containing 1	chr1	NM_001110522; ENSDART00000081122
12959411	5.06	4.93	0.05	0.18	1.09	0.218036	0.999961	trim35-1	tripartite motif containing 35-1	chr1	BC095360; ENSDART00000073777
12959413	2.48	2.33	0.29	0.31	1.11	0.242465	0.999961	caspb	caspase b	chr1	BC095000; BC164498; NM_152884; ENSDART00000073778
12959421	2.98	2.96	0.21	0.21	1.01	0.505086	0.999961	si:ch211-114l13.1; LOC100534838	si:ch211-114l13.1; protein NLRC3-like	chr1	XM_002660626; ENSDART00000144190
12959423	3.24	3.37	0.18	0.19	-1.1	0.079821	0.999961	caspb	caspase b-like	chr1	NM_001145592; ENSDART00000141787; ENSDART00000134949
12959437	2.45	2.51	0.23	0.18	-1.04	0.985767	0.999961			chr1
12959439	2.88	2.93	0.22	0.13	-1.03	0.516475	0.999961	si:dkey-222h21.2	si:dkey-222h21.2	chr1	XM_001334925; ENSDART00000140074; ENSDART00000138698; ENSDART00000148079
12959442	2.2	2.33	0.11	0.27	-1.09	0.177172	0.999961			chr1
12959444	2.31	2.37	0.21	0.15	-1.05	0.991931	0.999961	LOC100334101; si:ch73-236c18.6	NACHT, LRR and PYD domains-containing protein 14-like; si:ch73-236c18.6	chr1	XM_003197785; ENSDART00000152427; ENSDART00000111316
12959447	2.52	2.5	0.2	0.28	1.01	0.861785	0.999961	zgc:194906	zgc:194906	chr1	BC163735; ENSDART00000152280; ENSDART00000111614
12959454	3.22	3.2	0.25	0.18	1.01	0.96425	0.999961	LOC794105	gamma-glutamyltranspeptidase 1-like	chr1	XM_002660650; ENSDART00000109641
12959466	8.13	8.2	0.07	0.13	-1.05	0.199802	0.999961	LOC100536040	uncharacterized LOC100536040	chr1	XM_003197783; ENSDART00000099238
12959469	8.05	7.9	0.15	0.14	1.11	0.108503	0.999961	zgc:174928	zgc:174928	chr1	BC154810; ENSDART00000073833
12959477	3.92	3.94	0.4	0.4	-1.01	0.676329	0.999961	si:ch73-221f6.1	si:ch73-221f6.1	chr1	XM_695914; ENSDART00000152582
12959481	8.24	8.21	0.19	0.23	1.02	0.893479	0.999961	si:ch73-221f6.1	si:ch73-221f6.1	chr1	XM_695914; ENSDART00000152582; ENSDART00000073516; ENSDART00000127281
12959485	3.75	3.67	0.19	0.16	1.05	0.482741	0.999961	LOC793039	GTPase IMAP family member 2-like	chr1	XM_001332676; ENSDART00000114197
12959487	2.8	2.64	0.13	0.18	1.12	0.139516	0.999961	zgc:172091	zgc:172091	chr1	BC154522; ENSDART00000152130; ENSDART00000111332
12959490	2.67	2.45	0.28	0.08	1.17	0.130915	0.999961	si:ch73-236c18.9; LOC793232	si:ch73-236c18.9; SAM domain and HD domain-containing protein 1-like	chr1	XM_003197782; XM_001920318; ENSDART00000152744; ENSDART00000152268; ENSDART00000073801
12959500	2.85	2.86	0.11	0.21	-1.01	0.533736	0.999961	si:ch73-236c18.7	si:ch73-236c18.7	chr1	XM_002660653; ENSDART00000152335; ENSDART00000152219; ENSDART00000114634
12959504	2.54	2.55	0.23	0.28	-1.01	0.593181	0.999961	si:ch211-233g6.6	si:ch211-233g6.6	chr1	XM_002660661; ENSDART00000140677
12959510	2.72	2.79	0.37	0.36	-1.05	0.44431	0.999961			chr1
12959515	2.39	2.37	0.21	0.31	1.01	0.730788	0.999961	LOC100333815	zinc-binding protein A33-like	chr1	ENSDART00000100405
12959521	2.23	2.26	0.16	0.08	-1.02	0.373518	0.999961	CABZ01059291.1		chr1	ENSDART00000111526
12959525	2.73	2.74	0.26	0.1	-1.01	0.544118	0.999961			chr1
12959528	5.07	5.19	0.26	0.23	-1.09	0.424192	0.999961	LOC100536604	zinc finger protein 782-like	chr1	XM_003197786
12959530	4	3.97	0.25	0.22	1.02	0.857124	0.999961	LOC100536657; CABZ01066772.1	CD97 antigen-like	chr1	XM_003197787; ENSDART00000109528
12959545	5.09	5.01	0.16	0.21	1.06	0.814261	0.999961	CABZ01096573.1		chr1	ENSDART00000083358
12959556	5.05	5.1	0.21	0.1	-1.04	0.492721	0.999961	sid4	secreted immunoglobulin domain 4	chr1	CU458937; AY494978; BC134848; NM_001034182; ENSDART00000100152
12959566	6.72	6.74	0.26	0.19	-1.01	0.958129	0.999961	LOC100334775	latrophilin-1-like	chr1	XM_002660623; ENSDART00000114576
12959571	5.91	5.79	0.17	0.12	1.09	0.764015	0.999961	tmed1b	transmembrane emp24 protein transport domain containing 1b	chr1	BC129377; NM_001080640; ENSDART00000113387; ENSDART00000098308
12959579	8.37	8.46	0.15	0.11	-1.07	0.507599	0.999961	DNM2 (2 of 2)	dynamin 2	chr1	ENSDART00000100171
12959597	2.29	2.28	0.12	0.1	1	0.319268	0.999961	LOC566119	microfibril-associated glycoprotein 4-like	chr1	XM_689387; ENSDART00000131567
12959602	3.89	4.01	0.21	0.3	-1.09	0.509338	0.999961	LOC100334800	microfibril-associated glycoprotein 4-like	chr1	XM_003197788; ENSDART00000013762
12959606	2.26	2.17	0.14	0.14	1.07	0.335863	0.999961	zgc:171687	zgc:171687	chr1	BC148173; ENSDART00000056494
12959611	6.1	6.16	0.18	0.18	-1.04	0.781904	0.999961			chr1
12959613	4.71	4.72	0.1	0.15	-1	0.996572	0.999961	VAV1 (1 of 2)	vav 1 guanine nucleotide exchange factor	chr1	ENSDART00000123449
12959622	6.42	6.27	0.26	0.24	1.11	0.473951	0.999961	LOC100537457	guanine nucleotide exchange factor VAV3-like	chr1	XM_003197790; ENSDART00000123116
12959626	4.99	4.99	0.09	0.21	1	0.998029	0.999961	LOC100331568	breast cancer anti-estrogen resistance protein 3 homolog	chr1	XM_002665063; ENSDART00000130415
12959638	3.01	3.16	0.26	0.35	-1.11	0.79903	0.999961	si:zfos-2330d3.1	si:zfos-2330d3.1	chr1	XM_001339801; ENSDART00000043516; ENSDART00000149837
12959643	3.93	3.91	0.18	0.22	1.01	0.801153	0.999961	wu:fj11g02	wu:fj11g02	chr1	XM_002660618; ENSDART00000149436; ENSDART00000100203
12959647	3.4	3.33	0.32	0.43	1.05	0.57479	0.999961	LOC100148227	microfibril-associated glycoprotein 4-like	chr1	XM_001922193; ENSDART00000152457; ENSDART00000140490
12959652	2.94	2.7	0.31	0.22	1.19	0.136239	0.999961	LOC100538028	microfibril-associated glycoprotein 4-like	chr1	XM_003197792; ENSDART00000152560; ENSDART00000137471
[truncated: 1,046,576+ more rows]

## Sheet: Microarray 6 hpf Fig. 1
Transcript Cluster ID	6hpf_TDCPP Bi-weight Avg Signal (log2)	6hpf_VC Bi-weight Avg Signal (log2)	6hpf_TDCPP Standard Deviation	6hpf_VC Standard Deviation	Fold Change (linear) (6hpf_TDCPP vs. 6hpf_VC)	ANOVA p-value (6hpf_TDCPP vs. 6hpf_VC)	FDR p-value (6hpf_TDCPP vs. 6hpf_VC)	Gene Symbol	Description	Chromosome	Public Gene IDs	TC Comment
12943944	4.57	4.53	0.28	0.27	1.03	0.945329	0.994051	zgc:163025	zgc:163025	chr1	BC139693; ENSDART00000152276; ENSDART00000109479
12943954	3.85	3.85	0.18	0.21	-1	0.869559	0.98927	f7	coagulation factor VII	chr1	AY040345; BC095023; BC165195; NM_131819; ENSDART00000013209
12943963	5.56	5.46	0.31	0.26	1.07	0.658246	0.969572	f7i	coagulation factor VIIi	chr1	AF515269; BC094994; BC115091; NM_173228; ENSDART00000003463; ENSDART00000152301; ENSDART00000152530; ENSDART00000152248; ENSDART00000128600; ENSDART00000122230
12943975	5.02	4.98	0.19	0.19	1.03	0.279976	0.886622	f10	coagulation factor X	chr1	BC056804; BC097035; BC165624; NM_201462; ENSDART00000124837; ENSDART00000126650
12943985	5.17	5.22	0.36	0.21	-1.04	0.977509	0.997056	prozb; PROZ (1 of 2)	protein Z, vitamin K-dependent plasma glycoprotein b; protein Z, vitamin K-dependent plasma glycoprotein	chr1	BC142857; ENSDART00000064061
12943993	7.25	7.23	0.09	0.08	1.01	0.448747	0.939024	tmco3	transmembrane and coiled-coil domains 3	chr1	XM_002660320; ENSDART00000109529
12944007	6.7	6.75	0.09	0.26	-1.03	0.760048	0.982983	tfdp1b	transcription factor Dp-1, b	chr1	BC059610; NM_200776; ENSDART00000003317
12944022	4.65	4.68	0.11	0.24	-1.02	0.911252	0.991697	grk1a	G protein-coupled receptor kinase 1 a	chr1	AB212993; AY900002; BC163571; BC163572; NM_001034181; ENSDART00000081743
12944030	8.15	8.15	0.14	0.12	1.01	0.335066	0.907444	cenpe	centromere protein E	chr1	BC124176; ENSDART00000111806; ENSDART00000139438; ENSDART00000148172; ENSDART00000148261; ENSDART00000092584
12944080	9.64	9.51	0.1	0.14	1.1	0.197633	0.848306	tpp2	tripeptidyl peptidase II	chr1	XM_002660321; ENSDART00000152173; ENSDART00000112730
12944106	9.1	9.03	0.13	0.11	1.05	0.964455	0.995821	blzf1	basic leucine zipper nuclear factor 1	chr1	BC055578; BC070020; NM_001144803; ENSDART00000108579; ENSDART00000146732; ENSDART00000134581; ENSDART00000114850; ENSDART00000109415
12944121	5.75	5.88	0.17	0.2	-1.1	0.482937	0.944672	txnl4b	thioredoxin-like 4B	chr1	BC107846; NM_001037123; ENSDART00000109083; ENSDART00000081945
12944126	2.21	2.3	0.09	0.23	-1.06	0.630787	0.966483	txnl4b	thioredoxin-like 4B	chr1	ENSDART00000132385
12944129	6.16	6.12	0.22	0.19	1.02	0.804105	0.986303	mrpl16	mitochondrial ribosomal protein L16	chr1	ENSDART00000020327
12944136	7.19	7.22	0.08	0.12	-1.02	0.862564	0.989269	mrpl39	mitochondrial ribosomal protein L39	chr1	ENSDART00000143526
12944157	7.93	7.8	0.15	0.3	1.09	0.170946	0.831725	jam2a	junctional adhesion molecule 2a	chr1	NM_001098264; ENSDART00000135944; ENSDART00000133165; ENSDART00000081989
12944171	6.3	6.17	0.25	0.31	1.1	0.48906	0.945507	si:zfos-1011f11.1	si:zfos-1011f11.1	chr1	BC146710; NM_001115105; ENSDART00000152340; ENSDART00000152218; ENSDART00000152798; ENSDART00000152773; ENSDART00000152183; ENSDART00000059335
12944178	8.96	8.85	0.06	0.07	1.08	0.010075	0.464368	ildr1a	immunoglobulin-like domain containing receptor 1a	chr1	BC053314; NM_200393; ENSDART00000131042; ENSDART00000152465; ENSDART00000152324; ENSDART00000152256; ENSDART00000152381; ENSDART00000152204
12944187	8.53	8.47	0.13	0.18	1.04	0.706618	0.976654	tmem39a	transmembrane protein 39A	chr1	ENSDART00000129489
12944200	9.6	9.6	0.1	0.06	1.01	0.651777	0.969157	rpl24	ribosomal protein L24	chr1	BC059530; ENSDART00000152626; ENSDART00000019227
12944206	5.06	5.07	0.19	0.28	-1.01	0.918034	0.992026	LOC792623	uncharacterized LOC792623	chr1	XM_003197607
12944215	8.74	8.88	0.06	0.11	-1.1	0.025602	0.598859			chr1
12944229	7.81	7.79	0.18	0.19	1.01	0.805743	0.98669	cul4a; CUL4A	cullin 4A	chr1	BC054607; BC165630; NM_201027; ENSDART00000038445
12944239	3.38	3.69	0.17	0.29	-1.24	0.246127	0.873467	LOC795531	uncharacterized LOC795531	chr1	XM_001335706; ENSDART00000124478
12944246	2.42	2.26	0.3	0.13	1.12	0.377372	0.921566	wu:fa56d06	wu:fa56d06	chr1	XM_001335880
12944248	2.83	3.06	0.33	0.19	-1.18	0.526935	0.951076			chr1
12944253	6.44	6.52	0.13	0.28	-1.06	0.638215	0.967252	SETDB2	SET domain, bifurcated 2	chr1	ENSDART00000129342
12944268	6.28	6.36	0.11	0.06	-1.06	0.167835	0.82908	creg1	cellular repressor of E1A-stimulated genes 1	chr1	BC129190; NM_001080690; ENSDART00000092502
12944275	7.87	7.97	0.21	0.14	-1.07	0.438101	0.93651	n6amt1	N-6 adenine-specific DNA methyltransferase 1 (putative)	chr1	BC129497; BC076297; NM_001002502; ENSDART00000051919
12944284	3.63	3.44	0.18	0.26	1.14	0.241061	0.871281	runx1	runt-related transcription factor 1	chr1	ENSDART00000055968
12944290	3.66	3.57	0.29	0.32	1.07	0.8157	0.987891	urp2	urotensin II-related peptide	chr1	DQ535893; ENSDART00000097626
12944296	5.15	5.2	0.26	0.31	-1.04	0.904616	0.991413	atp1a1a.4	ATPase, Na+/K+ transporting, alpha 1a.4 polypeptide	chr1	AY008376; AY028629; BC054630; NM_131689; ENSDART00000048828
12944316	8.76	8.69	0.09	0.13	1.05	0.234848	0.869364	atp1a1; atp1a1a.2	ATPase, Na+/K+ transporting, alpha 1 polypeptide; ATPase, Na+/K+ transporting, alpha 1a.2 polypeptide	chr1	AF286372; AF286374; AY028630; BC045283; BC063936; BC095306; NM_131686; NM_131687; ENSDART00000081047; ENSDART00000135994; ENSDART00000006449
12944338	2.46	2.5	0.13	0.24	-1.03	0.783873	0.984754			chr1
12944340	2.93	2.76	0.12	0.24	1.12	0.737664	0.980589			chr1
12944342	4.18	4.02	0.71	0.35	1.12	0.592071	0.961286	atp1a1a.3	ATPase, Na+/K+ transporting, alpha 1a.3 polypeptide	chr1	AF308598; BC054591; NM_131688; ENSDART00000103850
12944357	2.75	2.73	0.19	0.43	1.01	0.895209	0.990875	atp1a1a.5	ATPase, Na+/K+ transporting, alpha 1a.5 polypeptide	chr1	AY094620; BC162215; BC162231; NM_178099; ENSDART00000006013
12944375	5.06	5.11	0.24	0.23	-1.04	0.428718	0.93295	si:ch211-132g1.3	si:ch211-132g1.3	chr1	ENSDART00000131675; ENSDART00000122187
12944381	2.44	2.47	0.2	0.28	-1.03	0.681625	0.973586	CD2 (2 of 4)	CD2 molecule	chr1	ENSDART00000152442; ENSDART00000139418
12944384	2.32	2.53	0.16	0.14	-1.16	0.078187	0.740044	CD2 (4 of 4)	CD2 molecule	chr1	ENSDART00000142874
12944391	3.05	3.24	0.22	0.27	-1.15	0.27814	0.8855	CD2 (3 of 4)	CD2 molecule	chr1	ENSDART00000131463; ENSDART00000058880
12944399	4.63	4.6	0.24	0.14	1.02	0.751412	0.981548	PTGFRN (2 of 2)	prostaglandin F2 receptor inhibitor	chr1	ENSDART00000110331
12944409	4.38	4.48	0.23	0.28	-1.07	0.312817	0.899483			chr1
12944411	4.43	4.11	0.17	0.24	1.25	0.011893	0.484726	si:ch211-132g1.5	si:ch211-132g1.5	chr1	NM_001159837; ENSDART00000008332
12944413	4.16	4.16	0.34	0.34	1	0.600656	0.962136	mbnl2	muscleblind-like 2 (Drosophila)	chr1	NM_001161671; NM_001161669; NM_001099998; NM_001161670; ENSDART00000128187; ENSDART00000131714; ENSDART00000138396
12944422	4.69	4.35	0.19	0.21	1.26	0.037496	0.648257	mbnl2	muscleblind-like 2 (Drosophila)	chr1	NM_001161671; NM_001161669; EF463079; EF463080; EF463081; EU284559; BC171362; NM_001099998; NM_001161670; ENSDART00000022019; ENSDART00000098059; ENSDART00000124534; ENSDART00000136680; ENSDART00000132126; ENSDART00000074923; ENSDART00000122626
12944433	5.93	5.76	0.26	0.51	1.13	0.397519	0.925766	rap2ab	RAP2A, member of RAS oncogene family b	chr1	NM_001145705; ENSDART00000058877
12944436	2.51	2.52	0.12	0.32	-1.01	0.919922	0.99224			chr1
12944438	11.32	11.16	0.05	0.06	1.11	0.000359	0.144281	kpnb3	karyopherin (importin) beta 3	chr1	NM_001145604; BC142883; ENSDART00000058876; ENSDART00000146095; ENSDART00000140507
12944464	6.26	6.29	0.27	0.22	-1.02	0.767797	0.983666	LOC100329707	FERM, RhoGEF, and pleckstrin domain protein 1-like	chr1	XM_002660330; ENSDART00000143758; ENSDART00000108919; ENSDART00000141036; ENSDART00000143361; ENSDART00000142944; ENSDART00000108619
12944487	6.52	6.47	0.19	0.28	1.04	0.702321	0.976654			chr1
12944489	4.63	5.03	0.16	0.17	-1.32	0.002391	0.290986	LOC100538278	glypican-6-like	chr1	ENSDART00000152225; ENSDART00000126093
12944494	5.78	5.85	0.17	0.34	-1.05	0.680213	0.973586	rcan1b; RCAN1B	regulator of calcineurin 1b	chr1	XM_001922343; BC076439; ENSDART00000123271; ENSDART00000060324
12944501	3.93	3.98	0.12	0.15	-1.04	0.919345	0.992134			chr1
12944504	2.18	2.24	0.12	0.2	-1.04	0.611405	0.963657			chr1
12944506	2.52	2.54	0.12	0.11	-1.02	0.636932	0.967046			chr1
12944509	3.22	3.62	0.28	0.3	-1.32	0.03858	0.655139			chr1
12944511	7.09	7.05	0.24	0.28	1.03	0.817584	0.987891	spry2	sprouty homolog 2	chr1	AY285923; BC095266; NM_001003842; ENSDART00000052423
12944514	2.84	2.75	0.4	0.13	1.06	0.368837	0.918913	ndfip2	Nedd4 family interacting protein 2	chr1	ENSDART00000103724
12944517	5.53	5.32	0.23	0.2	1.15	0.788969	0.985501	tuba8l2	tubulin, alpha 8 like 2	chr1	AY391473; BC059428; BC062826; NM_200691; ENSDART00000040204; ENSDART00000122569
12944525	8.44	8.35	0.07	0.17	1.06	0.054939	0.694686	stk16	serine/threonine kinase 16	chr1	BC093283; BC164081; NM_001017630; ENSDART00000055047; ENSDART00000142248
12944536	8.28	8.28	0.09	0.08	-1	0.826171	0.988565	atic	5-aminoimidazole-4-carboxamide ribonucleotide formyltransferase/IMP cyclohydrolase	chr1	BC045385; BC163887; NM_001082796; ENSDART00000137670; ENSDART00000139261; ENSDART00000136282; ENSDART00000022307; ENSDART00000141973
12944556	2.88	2.94	0.15	0.17	-1.04	0.21405	0.857375	LOC100005630	novel protein similar to vertebrate carboxypeptidase A3 (mast cell) (CPA3)	chr1	NM_001145629; ENSDART00000109756
12944566	4.14	4.02	0.4	0.17	1.09	0.690513	0.974437	LOC100332543; NRP2 (1 of 3)	neuropilin-2-like; neuropilin 2	chr1	XM_002660392; ENSDART00000081387
12944571	9.64	9.38	0.16	0.15	1.2	0.028924	0.613224	abcb6a	ATP-binding cassette, sub-family B (MDR/TAP), member 6a	chr1	NM_001145693; ENSDART00000092324
12944590	8.05	7.98	0.33	0.15	1.05	0.668237	0.971656			chr1
12944592	8.39	8.49	0.12	0.15	-1.06	0.205153	0.853564	cnppd1	cyclin Pas1/PHO80 domain containing 1	chr1	BC044514; NM_199928; ENSDART00000037036; ENSDART00000144559
12944603	3.02	3.06	0.16	0.07	-1.03	0.264666	0.88233	prkag3	prkag3	chr1	XM_687502; BC090443; ENSDART00000024358; ENSDART00000136060; ENSDART00000132675; ENSDART00000145809; ENSDART00000139723; ENSDART00000126468
12944617	7.25	7.15	0.14	0.08	1.07	0.919128	0.992102	fam134a	family with sequence similarity 134, member A	chr1	BC128884; ENSDART00000092277; ENSDART00000140936; ENSDART00000146473
12944629	2.83	2.72	0.14	0.1	1.08	0.128463	0.804029			chr1
12944631	6.28	6.26	0.24	0.23	1.01	0.743633	0.980979	fastkd2	FAST kinase domains 2	chr1	XM_687718; ENSDART00000145378; ENSDART00000108816
12944646	6.03	6.15	0.08	0.24	-1.09	0.399381	0.925766	gtf3c3	general transcription factor IIIC, polypeptide 3	chr1	NM_001256242
12944653	4.92	4.69	0.14	0.35	1.17	0.87363	0.98927	gtf3c3	general transcription factor IIIC, polypeptide 3	chr1	NM_001256242; BC090423; ENSDART00000127329
12944661	5.69	6.14	0.33	0.31	-1.37	0.040267	0.660736			chr1
12944664	4.9	5.05	0.33	0.3	-1.11	0.523325	0.950226	hecw2	HECT, C2 and WW domain containing E3 ubiquitin protein ligase 2	chr1	XM_003197612
12944687	2.58	2.51	0.2	0.16	1.05	0.704424	0.976654			chr1
12944689	4.65	4.43	0.2	0.21	1.16	0.305225	0.896413	si:ch211-93g23.2	si:ch211-93g23.2	chr1	NM_001145627; ENSDART00000147638; ENSDART00000103696
12944697	6.25	6.23	0.25	0.17	1.01	0.444798	0.938419	ube2f	ubiquitin-conjugating enzyme E2F (putative)	chr1	BC066702; NM_213314; ENSDART00000144641; ENSDART00000103701; ENSDART00000138919
12944715	5.94	5.75	0.13	0.3	1.14	0.697453	0.975816	erbb4a	v-erb-a erythroblastic leukemia viral oncogene homolog 4a (avian)	chr1	EF190457; NM_001143751; ENSDART00000145822; ENSDART00000092118
12944737	3.28	3.03	0.16	0.19	1.18	0.094419	0.769218			chr1
12944742	4.26	4.34	0.51	0.33	-1.06	0.711191	0.977415	si:ch73-383l1.1	si:ch73-383l1.1	chr1	XM_002667217; ENSDART00000152762; ENSDART00000152681; ENSDART00000127426
12944748	4.11	4.22	0.38	0.46	-1.08	0.719232	0.978752	efnb2b; LOC100333671	ephrin B2b; ephrin-B2a-like	chr1	ENSDART00000085203
12944756	3.26	3.08	0.37	0.23	1.14	0.387305	0.922424	mxb; MXB	myxovirus (influenza) resistance B	chr1	NM_001128672; ENSDART00000009315; ENSDART00000110696
12944772	2.25	2.08	0.2	0.13	1.13	0.034021	0.635713			chr1
12944774	4.35	4.22	0.27	0.31	1.1	0.59832	0.961795	mxa	myxovirus (influenza) resistance A	chr1	AF533769; BC117638; NM_182942; ENSDART00000103588; ENSDART00000122566
12944787	4.76	4.92	0.17	0.21	-1.12	0.338575	0.908579	mylz3	myosin, light polypeptide 3, skeletal muscle	chr1	BC092705; NM_131619; ENSDART00000015732
12944793	2.37	2.45	0.1	0.15	-1.06	0.171437	0.831901			chr1
12944795	4.45	4.43	0.49	0.17	1.01	0.792426	0.985557	radil	Rap GTPase interactor	chr1	ENSDART00000110154
12944805	2.53	2.75	0.27	0.11	-1.16	0.194106	0.846503			chr1
12944808	2.89	2.91	0.12	0.23	-1.02	0.300294	0.8949			chr1
12944811	9.59	9.75	0.15	0.13	-1.12	0.102483	0.776429	arglu1b	arginine and glutamate rich 1b	chr1	BC045379; NM_200162; ENSDART00000013264; ENSDART00000152542
12944817	6.72	6.94	0.24	0.38	-1.17	0.129202	0.804502	efnb2b; LOC100333671	ephrin B2b; ephrin-B2a-like	chr1	AF375226; NM_131808; ENSDART00000085203; ENSDART00000134989; ENSDART00000023180
12944823	3.14	3.04	0.22	0.22	1.07	0.106367	0.780199	mxb; LOC100334797	myxovirus (influenza) resistance B; interferon-induced GTP-binding protein MxB-like	chr1	BC162680; BC162700; NM_001128672; ENSDART00000128998; ENSDART00000127356; ENSDART00000130658
12944840	4.62	4.97	0.15	0.22	-1.28	0.014148	0.513837			chr1
12944843	3.26	3.34	0.23	0.2	-1.06	0.510209	0.949132	CASKIN1 (3 of 4)	CASK interacting protein 1	chr1	ENSDART00000145308
12944848	4.41	4.22	0.25	0.25	1.15	0.212145	0.85711	si:dkey-79f11.1	si:dkey-79f11.1	chr1	XM_001919660; ENSDART00000140787
12944851	2.28	2.32	0.18	0.17	-1.03	0.815408	0.987891	si:dkeyp-9d4.2; LOC555409	si:dkeyp-9d4.2; interferon-induced protein 44-like	chr1	XM_001922488; ENSDART00000143881; ENSDART00000041462
12944860	3.05	3.11	0.35	0.42	-1.05	0.646667	0.968572			chr1
12944866	2.82	2.57	0.47	0.53	1.18	0.881351	0.989762	si:dkey-79f11.5	si:dkey-79f11.5	chr1	XM_001345965; ENSDART00000133098; ENSDART00000111461
12944876	3.06	2.81	0.33	0.15	1.19	0.156578	0.821409	LOC100007561	interferon-induced protein 44-like	chr1	XM_001919715; ENSDART00000140512
12944884	3.9	3.87	0.47	0.34	1.02	0.632995	0.966774	si:dkey-79f11.7; LOC100537476; SI:DKEY-79F11.7	si:dkey-79f11.7; uncharacterized LOC100537476	chr1	XM_001345945; XM_003197628; ENSDART00000144582; ENSDART00000141765
12944896	2.68	2.66	0.17	0.36	1.02	0.871594	0.98927	LOC561103	interferon-induced protein 44-like	chr1	XM_684505; ENSDART00000138187; ENSDART00000145441
12944904	3.3	3.38	0.2	0.19	-1.06	0.793817	0.985557			chr1
12944906	2.77	2.55	0.23	0.29	1.16	0.282797	0.886814	si:dkey-79f11.9	si:dkey-79f11.9	chr1	XM_001919784; ENSDART00000139774
12944913	2.91	2.83	0.24	0.22	1.05	0.261895	0.881103	si:dkey-79f11.10	si:dkey-79f11.10	chr1	XM_001345921; ENSDART00000146090
12944918	6.37	6.72	0.33	0.41	-1.28	0.286633	0.887883	wu:fc47e11	wu:fc47e11	chr1	XR_117580
12944926	5.31	5.27	0.15	0.2	1.03	0.906128	0.991497	mmd2b	monocyte to macrophage differentiation-associated 2b	chr1	XM_685819; ENSDART00000147383; ENSDART00000126987
12944933	3.82	3.94	0.2	0.36	-1.08	0.895834	0.990875			chr1
12944935	4.34	4.37	0.22	0.25	-1.02	0.418498	0.93109	RADIL		chr1	ENSDART00000145460
12944939	3.58	3.5	0.27	0.14	1.06	0.807946	0.987032	si:dkeyp-9d4.5; SLC5A10	si:dkeyp-9d4.5; solute carrier family 5 (sodium/glucose cotransporter), member 10	chr1	XM_001345817; ENSDART00000152192; ENSDART00000112160
12944954	2.42	2.3	0.17	0.09	1.09	0.214755	0.858038			chr1
12944956	4.69	4.76	0.19	0.23	-1.05	0.607831	0.963098	LOC100007317; SI:CH211-22N13.1	voltage-dependent T-type calcium channel subunit alpha-1H-like	chr1	XM_001919574; ENSDART00000141604; ENSDART00000103611
12944985	3.75	3.82	0.13	0.14	-1.05	0.282535	0.886751	myo15ab; MYO15AB	myosin XVAb	chr1	XM_001919558; ENSDART00000143547; ENSDART00000113333
12945034	8.14	7.98	0.1	0.08	1.12	0.033885	0.635713	alkbh5	alkB, alkylation repair homolog 5 (E. coli)	chr1	BC124804; NM_001077387; ENSDART00000091683
12945040	8.19	8.19	0.11	0.14	1	0.547487	0.9548	smcr7b	Smith-Magenis syndrome chromosome region, candidate 7b	chr1	BC124174; NM_001076648; ENSDART00000103626; ENSDART00000141283; ENSDART00000019704; ENSDART00000121439
12945052	3.1	2.98	0.36	0.09	1.08	0.568067	0.957765			chr1
12945055	3.4	3.4	0.35	0.31	-1	0.698925	0.976085			chr1
12945057	5.46	5.44	0.4	0.35	1.01	0.60241	0.962655	smcr8b	Smith-Magenis syndrome chromosome region, candidate 8b	chr1	AY576998; BC162340; NM_214802; ENSDART00000021504
12945064	2.51	2.57	0.25	0.11	-1.04	0.924881	0.992975			chr1
12945066	7.2	7.37	0.35	0.35	-1.12	0.775371	0.984126	LOC100536200	uncharacterized LOC100536200	chr1	XM_003197619
12945070	7.32	7.16	0.38	0.22	1.12	0.532342	0.951986	LOC100536200	uncharacterized LOC100536200	chr1	XM_003197619
12945072	5.3	5.57	0.29	0.35	-1.21	0.249582	0.874997			chr1
12945074	4.44	4.35	0.22	0.36	1.06	0.960454	0.995447	si:ch211-160d14.6	si:ch211-160d14.6	chr1	XM_693747; ENSDART00000152367; ENSDART00000110932
12945086	5.82	5.69	0.19	0.2	1.09	0.119811	0.795337	fbxl18	F-box and leucine-rich repeat protein 18	chr1	ENSDART00000103644
12945089	4.48	4.65	0.43	0.27	-1.13	0.547527	0.9548	FSCN1 (2 of 2)	fascin homolog 1, actin-bundling protein (Strongylocentrotus purpuratus)	chr1	ENSDART00000054989
12945096	7.8	7.85	0.08	0.09	-1.04	0.373658	0.920347	zgc:77849	zgc:77849	chr1	BC050493; BC065877; ENSDART00000025604; ENSDART00000152142
12945103	2.52	2.58	0.1	0.12	-1.04	0.118408	0.794734	grin2ab	glutamate receptor, ionotropic, N-methyl D-aspartate 2A, b	chr1	ENSDART00000103652
12945105	4.09	4.18	0.28	0.3	-1.06	0.643772	0.968163			chr1
12945109	3.42	3.41	0.3	0.09	1	0.848428	0.989269	si:ch73-191k20.4	si:ch73-191k20.4	chr1	ENSDART00000133496
12945114	2.6	2.51	0.1	0.1	1.07	0.259752	0.879827	tlr2	toll-like receptor 2	chr1	AY388399; NM_212812; ENSDART00000055006; ENSDART00000122568
12945117	3.79	3.78	0.28	0.29	1.01	0.824796	0.988359	prkcba	protein kinase C, beta a	chr1	BC054603; BC171680; NM_201029; ENSDART00000006211; ENSDART00000137211
12945133	2.4	2.42	0.14	0.07	-1.02	0.759435	0.982919			chr1
12945135	5.57	5.37	0.29	0.17	1.15	0.282251	0.886707	cacng3a	calcium channel, voltage-dependent, gamma subunit 3a	chr1	XM_690733; ENSDART00000146303; ENSDART00000055023
12945141	4.51	4.45	0.12	0.14	1.04	0.246037	0.873329	LOC100534970; si:ch211-14k19.8	uncharacterized LOC100534970; si:ch211-14k19.8	chr1	XM_003197614; ENSDART00000146642; ENSDART00000125596
12945145	2.64	2.88	0.17	0.12	-1.18	0.078147	0.740023	si:ch211-14k19.8; LOC100534970	si:ch211-14k19.8; uncharacterized LOC100534970	chr1	XM_003197620; ENSDART00000147833; ENSDART00000125596
12945151	4.96	4.96	0.14	0.23	1	0.8317	0.988837	ndufab1a	NADH dehydrogenase (ubiquinone) 1, alpha/beta subcomplex, 1a	chr1	ENSDART00000081337
12945158	5.17	5.05	0.2	0.28	1.09	0.209492	0.856172	zgc:152698	zgc:152698	chr1	DQ278181; BC121733; BC152094; BC162741; NM_001079934; ENSDART00000046507
12945160	9.86	9.79	0.13	0.06	1.05	0.57213	0.958618	plk1	polo-like kinase 1 (Drosophila)	chr1	HM210100; AY648752; BC098545; NM_001003890; ENSDART00000081343; ENSDART00000139877; ENSDART00000145524; ENSDART00000141104
12945176	3.74	3.86	0.14	0.15	-1.08	0.184816	0.842789	ern2	endoplasmic reticulum to nucleus signaling 2	chr1	XM_001919315; ENSDART00000143587
12945184	7.46	7.61	0.18	0.26	-1.11	0.402746	0.926362	chtf18	CTF18, chromosome transmission fidelity factor 18 homolog (S. cerevisiae)	chr1	NM_001110102; BC154157; BC165459; ENSDART00000092058; ENSDART00000109177
12945206	3.59	3.62	0.27	0.27	-1.02	0.943376	0.993805	LOC100334551; chtf18	uncharacterized LOC100334551; CTF18, chromosome transmission fidelity factor 18 homolog (S. cerevisiae)	chr1	XM_002660351; ENSDART00000143336
12945209	4.58	4.35	0.21	0.39	1.17	0.661118	0.970002	zgc:171747; LOC100330835	zgc:171747; ubinuclein-1-like	chr1	BC151958; NM_001105118; ENSDART00000146065; ENSDART00000114876; ENSDART00000092071
12945213	4.88	4.8	0.27	0.19	1.06	0.798922	0.985557	zgc:171747; LOC100330835	zgc:171747; ubinuclein-1-like	chr1	BC151958; NM_001105118; ENSDART00000146065; ENSDART00000114876; ENSDART00000132812; ENSDART00000092071
12945216	2.67	2.56	0.23	0.13	1.08	0.4985	0.947413			chr1
12945219	7.53	7.13	0.23	0.27	1.33	0.012741	0.496136	uncx4.1	Unc4.1 homeobox (C. elegans)	chr1	AY881012; BC116499; NM_001020780; ENSDART00000055009
12945223	2.62	2.54	0.13	0.12	1.06	0.384908	0.922071			chr1
12945226	4.72	5.08	0.32	0.42	-1.29	0.207358	0.854931			chr1
12945228	6.17	5.99	0.31	0.28	1.13	0.220792	0.863387	LOC100332784	lysosomal alpha-glucosidase-like	chr1	XM_002660364; ENSDART00000110790
12945233	4.39	4.25	0.19	0.06	1.1	0.143598	0.811432	elfn1b	extracellular leucine-rich repeat and fibronectin type III domain containing 1b	chr1	CU468785; ENSDART00000111131
12945239	2.36	2.42	0.05	0.25	-1.05	0.157002	0.821461			chr1
12945241	2.84	2.76	0.1	0.22	1.06	0.82308	0.987891	mad1l1	MAD1 mitotic arrest deficient-like 1	chr1	ENSDART00000147904
12945243	5.9	5.64	0.29	0.2	1.2	0.133026	0.80755	pmm2	phosphomannomutase 2	chr1	BC051778; BC165111; NM_200084; ENSDART00000054848
12945252	4.49	4.19	0.29	0.26	1.24	0.25939	0.879683	rgs11	regulator of G-protein signaling 11	chr1	BC154045; NM_001111161; ENSDART00000135702; ENSDART00000054833; ENSDART00000054829
12945271	3.8	3.68	0.22	0.22	1.08	0.117191	0.792989			chr1
12945274	3.24	3.14	0.17	0.19	1.07	0.418933	0.93109	pdia2	protein disulfide isomerase family A, member 2	chr1	BC045330; BC164628; NM_201048; ENSDART00000005895; ENSDART00000130181
12945289	3.69	3.65	0.22	0.21	1.03	0.787247	0.985218	si:dkeyp-75b4.8	si:dkeyp-75b4.8	chr1	XM_001336292; ENSDART00000132607; ENSDART00000111299
12945295	2.87	2.86	0.08	0.26	1.01	0.357518	0.914913	si:dkeyp-75b4.10	si:dkeyp-75b4.10	chr1	XM_002660367; ENSDART00000143719; ENSDART00000110749
12945301	5.87	6.06	0.24	0.09	-1.14	0.124446	0.799142	trim2b	tripartite motif-containing 2b	chr1	XM_681214; ENSDART00000113551
12945312	4.01	3.97	0.2	0.39	1.03	0.771176	0.983971	LOC100535266	uncharacterized LOC100535266	chr1	XR_117579
12945314	3.38	3.14	0.14	0.17	1.19	0.042018	0.669163	rnf175	ring finger protein 175	chr1	ENSDART00000054835; ENSDART00000125358
12945319	4.6	4.54	0.24	0.08	1.04	0.820602	0.987891	fgb	fibrinogen, B beta polypeptide	chr1	BC066629; NM_212774; ENSDART00000011701; ENSDART00000134835; ENSDART00000144756; ENSDART00000133465; ENSDART00000139358; ENSDART00000041987
12945337	2.68	2.89	0.11	0.11	-1.16	0.013127	0.500037			chr1
12945339	6.52	6.41	0.09	0.19	1.08	0.031576	0.625001	si:ch73-132f6.4; si:ch73-132f6.5; lratb	si:ch73-132f6.4; si:ch73-132f6.5; lecithin retinol acyltransferase b (phosphatidylcholine--retinol O-acyltransferase b)	chr1	XM_001334926; XM_002660372; AM422093; BC090301; ENSDART00000152264; ENSDART00000131090; ENSDART00000080576
12945361	4.41	4.24	0.29	0.28	1.12	0.152214	0.819453	zgc:194355	zgc:194355	chr1	BC162922; BC162936; ENSDART00000152432; ENSDART00000114436
12945366	5.2	5.56	0.2	0.19	-1.28	0.013742	0.507931	rbm46	RNA binding motif protein 46	chr1	BC124720; NM_001080024; ENSDART00000110698
12945374	4	4.25	0.21	0.23	-1.19	0.08683	0.759511	npy2rl; si:ch73-24a15.1	neuropeptide Y receptor Y2, like; si:ch73-24a15.1	chr1	XM_001332723; ENSDART00000152238; ENSDART00000080453; ENSDART00000152424; ENSDART00000125009
12945378	8.57	8.66	0.09	0.12	-1.06	0.216021	0.858961	eif3f	eukaryotic translation initiation factor 3, subunit F	chr1	NM_001200009; ENSDART00000152562; ENSDART00000115195
12945387	5.55	5.24	0.25	0.26	1.24	0.057963	0.701476	zgc:77880	zgc:77880	chr1	BC063990; ENSDART00000043881
12945397	5.62	5.43	0.18	0.35	1.15	0.176343	0.835391	si:ch211-243g6.4	si:ch211-243g6.4	chr1	NM_001159921; ENSDART00000152779; ENSDART00000029774
12945405	4.31	4.5	0.22	0.49	-1.14	0.078361	0.740751	dachb	dachshund b	chr1	AF427109; BC163528; NM_152956; ENSDART00000046283; ENSDART00000132076; ENSDART00000103531; ENSDART00000103535
12945422	2.32	2.17	0.17	0.19	1.11	0.318455	0.901967			chr1
12945424	4.25	4.27	0.36	0.21	-1.02	0.940095	0.993805	zgc:103678	zgc:103678	chr1	BC081510; ENSDART00000054879; ENSDART00000152438
12945430	4.83	4.93	0.26	0.28	-1.07	0.658012	0.96949	atp1b1b	ATPase, Na+/K+ transporting, beta 1b polypeptide	chr1	AF308597; BC059421; BC071293; NM_131671; ENSDART00000139387; ENSDART00000114114
12945439	3.87	3.57	0.24	0.42	1.23	0.426197	0.932098	LOC100334711	cyclic nucleotide-gated cation channel alpha-3-like	chr1	XM_002660377; ENSDART00000137185; ENSDART00000027050
12945447	3.1	3.15	0.16	0.17	-1.03	0.918056	0.992026	si:ch73-222h13.1	si:ch73-222h13.1	chr1	XM_002660374; ENSDART00000139749
12945453	2.47	2.53	0.21	0.28	-1.04	0.798248	0.985557			chr1
12945456	4.42	4.56	0.3	0.17	-1.1	0.35521	0.914528	casc5; LOC100537099	cancer susceptibility candidate 5; uncharacterized LOC100537099	chr1	ENSDART00000147648; ENSDART00000102929
12945467	6.98	6.9	0.19	0.22	1.05	0.450926	0.939839	knstrn	kinetochore-localized astrin/SPAG5 binding protein	chr1	BC163181; ENSDART00000109858
12945476	2.59	2.71	0.09	0.14	-1.09	0.19201	0.844858			chr1
12945478	2.85	2.89	0.12	0.39	-1.03	0.469629	0.942692			chr1
12945480	3.25	3.13	0.14	0.12	1.09	0.15369	0.819825	LOC797518	guanine nucleotide-binding protein subunit alpha-12-like	chr1	XM_001337953; ENSDART00000054787
12945486	3.99	4.26	0.35	0.22	-1.2	0.31945	0.902212	eif3bb; EIF3BB	eukaryotic translation initiation factor 3, subunit Bb	chr1	XR_084200; ENSDART00000134531; ENSDART00000142045; ENSDART00000111041
12945504	3.05	2.99	0.22	0.2	1.04	0.928808	0.993293	si:dkey-26i13.8; SI:DKEY-26I13.8	si:dkey-26i13.8	chr1	XM_001337800; ENSDART00000147623; ENSDART00000138355; ENSDART00000090721
12945529	2.95	3.19	0.29	0.21	-1.18	0.519721	0.950138	chst12b	carbohydrate (chondroitin 4) sulfotransferase 12b	chr1	XM_001337727; ENSDART00000140329; ENSDART00000115316
12945532	2.04	2.43	0.33	0.7	-1.31	0.245782	0.873329			chr1
12945534	4.32	4.27	0.21	0.31	1.04	0.658517	0.969632	LOC799225; snx8b	SH3PX1-like; sorting nexin 8b	chr1	XM_001921041; ENSDART00000152774; ENSDART00000115326; ENSDART00000113560
12945547	6.03	6.09	0.24	0.18	-1.04	0.986493	0.998409	tspan5b; LOC100331029	tetraspanin 5b; tetraspanin-5-like	chr1	BC086749; ENSDART00000080053; ENSDART00000150581; ENSDART00000103399
12945557	2.59	2.3	0.25	0.18	1.23	0.064258	0.718462			chr1
12945559	8.17	8.32	0.28	0.28	-1.11	0.423206	0.931585	MTP		chr1	ENSDART00000079930
12945562	3.07	3.08	0.23	0.25	-1.01	0.274691	0.8855			chr1
12945564	4.34	4.17	0.29	0.4	1.13	0.649463	0.968586	xpa	xeroderma pigmentosum, complementation group A	chr1	ENSDART00000140116
12945568	3.66	3.6	0.25	0.15	1.04	0.651654	0.969133	si:dkey-58j15.10	si:dkey-58j15.10	chr1	XM_701297; ENSDART00000152392
12945571	5.88	5.81	0.23	0.2	1.05	0.496054	0.946582	pla2g12a	phospholipase A2, group XIIA	chr1	BC046040; BC133875; NM_001082799; ENSDART00000103406; ENSDART00000143628; ENSDART00000128845
12945579	2.53	2.47	0.13	0.08	1.04	0.762918	0.983382	zgc:153443	zgc:153443	chr1	ENSDART00000080100
12945581	4.86	5.08	0.27	0.45	-1.16	0.254789	0.877811			chr1
12945604	4.46	4.41	0.12	0.27	1.04	0.85496	0.989269	mtp	microsomal triglyceride transfer protein	chr1	BC135020; ENSDART00000015251
12945608	4.12	3.99	0.08	0.21	1.1	0.177826	0.835872			chr1
12945610	4.61	4.7	0.34	0.21	-1.06	0.494796	0.946258	LOC100331208	probable pancreatic secretory proteinase inhibitor-like	chr1	XM_002660342; ENSDART00000126020
12945614	6.2	6.17	0.08	0.21	1.02	0.723921	0.979388	zgc:162946	zgc:162946	chr1	BC134162; ENSDART00000132560; ENSDART00000146842; ENSDART00000142081; ENSDART00000136188; ENSDART00000141894; ENSDART00000123998; ENSDART00000090380
12945636	2.26	2.24	0.05	0.15	1.02	0.800344	0.986089			chr1
12945639	7.71	7.72	0.26	0.24	-1	0.897313	0.990875	tdrd7	tudor domain containing 7	chr1	EF643554; BC052137; NM_001099343; NM_213105; ENSDART00000040307; ENSDART00000143839; ENSDART00000103451; ENSDART00000112171
12945660	4.56	4.5	0.24	0.22	1.04	0.807345	0.986966	tmod1	tropomodulin 1	chr1	XM_001920567; ENSDART00000111485
12945670	2.77	2.52	0.14	0.32	1.19	0.381313	0.922071	cplx2l	complexin 2, like	chr1	NM_001002459; ENSDART00000139336; ENSDART00000137463; ENSDART00000142122
12945672	7.55	7.51	0.15	0.15	1.03	0.574423	0.959025	gne	glucosamine (UDP-N-acetyl)-2-epimerase/N-acetylmannosamine kinase	chr1	BC063958; NM_200883; ENSDART00000146549; ENSDART00000150387; ENSDART00000054814
12945687	8.34	8.23	0.14	0.12	1.08	0.119107	0.795006	nans	N-acetylneuraminic acid synthase	chr1	BC050955; BC065584; NM_206829; ENSDART00000067086
12945695	8.92	9.07	0.17	0.18	-1.11	0.363224	0.916641	clta	clathrin, light chain (Lca)	chr1	BC060939; NM_213045; ENSDART00000144920; ENSDART00000138759; ENSDART00000067082; ENSDART00000142900; ENSDART00000136658; ENSDART00000144475
12945709	5.48	5.49	0.12	0.12	-1	0.503036	0.94772	zgc:77739	zgc:77739	chr1	BC064302; ENSDART00000138622; ENSDART00000134575; ENSDART00000136421; ENSDART00000139440; ENSDART00000008127
12945723	3.63	3.68	0.18	0.19	-1.03	0.909884	0.991658	pcdh10a	protocadherin 10a	chr1	BC066445; NM_212571; ENSDART00000127020; ENSDART00000076443; ENSDART00000105494
12945728	2.66	2.57	0.29	0.24	1.07	0.21779	0.859641	pcdh18a	protocadherin 18a	chr1	ENSDART00000127838
12945730	6.95	7	0.3	0.42	-1.03	0.996559	0.999533			chr1
12945746	5.37	5.24	0.29	0.42	1.09	0.612866	0.96426	LOC568973	nocturnin-like	chr1	XM_692334; ENSDART00000111026
12945749	5.43	5.55	0.12	0.19	-1.09	0.215027	0.858152	elf2b	E74-like factor 2b (ets domain transcription factor)	chr1	ENSDART00000011414; ENSDART00000103383
12945752	9.31	9.43	0.13	0.05	-1.08	0.049238	0.68562	zgc:101819	zgc:101819	chr1	BC083292; BC155158; ENSDART00000079716
12945761	3.84	3.8	0.33	0.09	1.03	0.849591	0.989269	LOC568926	ankyrin-2-like	chr1	XM_692286; ENSDART00000021693
12945795	2.62	2.78	0.22	0.28	-1.11	0.965155	0.996051			chr1
12945797	3.27	3.2	0.16	0.28	1.05	0.777161	0.984126	il8	interleukin 8	chr1	XM_001342570
12945802	5.39	5.29	0.11	0.2	1.07	0.731357	0.980191	ppp2r2c	protein phosphatase 2 (formerly 2A), regulatory subunit B, gamma isoform	chr1	BC109406; NM_001037394; ENSDART00000017679; ENSDART00000075749
12945816	4.12	4.15	0.23	0.19	-1.02	0.627634	0.965992	crmp1	collapsin response mediator protein 1	chr1	AY987372; NM_001020725; ENSDART00000098095; ENSDART00000064468
12945833	3.92	4.17	0.21	0.35	-1.19	0.214138	0.857392			chr1
12945835	8.41	8.58	0.06	0.05	-1.13	0.000209	0.124675	fip1l1b	FIP1 like 1b (S. cerevisiae)	chr1	BC083370; BC152155; BC165170; NM_001006042; ENSDART00000103346
12945851	7.87	7.8	0.15	0.08	1.05	0.438039	0.93651	chic2	cysteine-rich hydrophobic domain 2	chr1	BC047177; BC152674; BC164880; NM_201120; ENSDART00000030083
12945858	4.36	4.21	0.2	0.24	1.11	0.947021	0.994137	slc34a2a	solute carrier family 34 (sodium phosphate), member 2a	chr1	AF121796; BC096858; NM_131624; ENSDART00000024328
12945872	7.94	8.02	0.15	0.1	-1.06	0.721489	0.978867	rbpja	recombination signal binding protein for immunoglobulin kappa J region a	chr1	AY128532; AY332617; BC092918; BC163922; NM_198878; ENSDART00000005067
12945882	5.89	5.52	0.15	0.32	1.29	0.085986	0.757716	stim2	stromal interaction molecule 2	chr1	XM_002660408; ENSDART00000114097
12945895	7.08	7.55	0.24	0.23	-1.39	0.01168	0.480026	LOC100148296	piggyBac transposable element-derived protein 5-like	chr1	XM_001923698
12945899	5.96	5.94	0.2	0.22	1.01	0.920688	0.992406	LOC100535422; dre-mir-2185-3; dre-mir-2185-2; dre-mir-2185-1	serine/threonine-protein kinase pim-3-like; dre-mir-2185-3; dre-mir-2185-2; dre-mir-2185-1	chr1	XM_003200361; ENSDART00000128096; ENSDART00000131733
12945906	2.5	2.34	0.23	0.31	1.12	0.593538	0.961294	LOC100330218	serine/threonine-protein kinase pim-3-like	chr1	XM_003197637
12945913	2.43	2.32	0.19	0.22	1.08	0.289186	0.889516			chr1
12945915	6.45	6.41	0.37	0.51	1.03	0.411097	0.928399	LOC100330441	uncharacterized LOC100330441	chr1	XM_002667233
12945921	2.33	2.43	0.2	0.18	-1.07	0.267613	0.883912			chr1
12945923	4.81	4.92	0.2	0.19	-1.08	0.370154	0.91899	LOC568198	protocadherin-7-like	chr1	XM_003197638; ENSDART00000111475
12945930	3.73	3.73	0.33	0.26	1	0.693163	0.975052			chr1
12945932	3.18	3.11	0.18	0.14	1.05	0.223625	0.86499	itln1	intelectin 1	chr1	EU583680; BC124294; BC164264; NM_001076622; ENSDART00000121868
12945941	6.94	6.81	0.08	0.16	1.09	0.076673	0.738162	LOC568024; LOC100329505	heparan-alpha-glucosaminide N-acetyltransferase-like; uncharacterized LOC100329505	chr1	XM_691333; BC135091; ENSDART00000109911
12945958	6.83	6.8	0.22	0.35	1.02	0.991655	0.999312	pi4k2b	phosphatidylinositol 4-kinase type 2 beta	chr1	AY929291; BC129195; NM_001045485; ENSDART00000033018
12945969	2.64	3.04	0.22	0.2	-1.32	0.056789	0.698816			chr1
12945971	4.11	4.44	0.28	0.12	-1.26	0.012833	0.497497	LOC567965; DLC1	rho GTPase-activating protein 7-like; deleted in liver cancer 1	chr1	XM_001921739; ENSDART00000109970
12945976	2.38	2.41	0.22	0.19	-1.02	0.498898	0.947413			chr1
12945978	2.73	2.82	0.07	0.2	-1.06	0.403181	0.926362			chr1
12945980	3.68	3.47	0.19	0.23	1.15	0.42224	0.931375			chr1
12945982	2.78	2.73	0.3	0.2	1.04	0.793783	0.985557			chr1
12945984	3.46	3.65	0.25	0.47	-1.14	0.686987	0.974397			chr1
12945987	1.97	2.07	0.17	0.2	-1.07	0.257043	0.87818			chr1
12945990	5.27	5.52	0.21	0.16	-1.19	0.087758	0.762124	TUSC3	tumor suppressor candidate 3	chr1	ENSDART00000122503
12945995	3.07	2.99	0.19	0.24	1.06	0.830612	0.988837			chr1
12945997	3.5	3.31	0.2	0.15	1.13	0.110799	0.785557	micu3a; EFHA2 (1 of 2)	mitochondrial uptake family, member 3a; EF-hand domain family, member A2	chr1	XM_001919516; ENSDART00000113266
12946012	6.5	6.31	0.13	0.11	1.14	0.050979	0.689251	vps37a	vacuolar protein sorting 37A	chr1	BC059584; BC063954; NM_199990; ENSDART00000078675
12946025	4.14	4.15	0.16	0.18	-1.01	0.320345	0.902212	mtmr7b	myotubularin related protein 7b	chr1	ENSDART00000127370
12946028	6.72	6.72	0.22	0.32	1	0.997976	0.999629	LOC557250	microtubule-associated tumor suppressor 1 homolog A-like	chr1	XM_001919934; ENSDART00000048855
12946042	8.49	8.93	0.15	0.18	-1.36	0.001236	0.227706	pcm1; PCM1	pericentriolar material 1	chr1	NM_001115123; BC047842; ENSDART00000149026; ENSDART00000089654
12946085	2.63	2.64	0.22	0.27	-1	0.317297	0.90119	asah1b	N-acylsphingosine amidohydrolase (acid ceramidase) 1b	chr1	ENSDART00000040434
12946087	2.69	2.64	0.15	0.1	1.03	0.336028	0.907667			chr1
12946089	5.2	5.42	0.22	0.42	-1.16	0.498654	0.947413	fat1	FAT tumor suppressor homolog 1	chr1	AF469608; NM_212967; ENSDART00000145068; ENSDART00000131333; ENSDART00000010526; ENSDART00000103262
12946114	9.27	9.33	0.12	0.09	-1.04	0.407703	0.926451	casp3a	caspase 3, apoptosis-related cysteine protease a	chr1	AB047003; BC078310; NM_131877; ENSDART00000139702; ENSDART00000140076; ENSDART00000005593; ENSDART00000131927
12946123	3.18	3.32	0.19	0.24	-1.1	0.09836	0.773384			chr1
12946125	4.19	4.03	0.16	0.24	1.11	0.802931	0.986279	acsl1	acyl-CoA synthetase long-chain family member 1	chr1	BC100000; BC155225; NM_001031837; ENSDART00000039917; ENSDART00000125125
12946127	4.92	4.88	0.17	0.2	1.02	0.555274	0.95595	helt	hey-like transcription factor	chr1	AY549496; BC092667; BC164618; NM_207065; ENSDART00000078889
12946132	3.69	3.51	0.18	0.3	1.13	0.121335	0.796175			chr1
12946134	3.28	3.18	0.25	0.21	1.07	0.161276	0.824234	slc25a4	solute carrier family 25 (mitochondrial carrier; adenine nucleotide translocator), member 4	chr1	BC050956; BC067329; NM_214702; ENSDART00000030665
12946139	4.74	4.8	0.37	0.33	-1.05	0.653455	0.969444	zgc:85910	zgc:85910	chr1	ENSDART00000146258; ENSDART00000078874
12946142	5.47	5.61	0.31	0.33	-1.1	0.596736	0.961581	ankrd37	ankyrin repeat domain 37	chr1	NM_001145614; ENSDART00000103236
12946147	2.37	2.4	0.18	0.19	-1.02	0.995225	0.999533			chr1
12946149	2.47	2.44	0.15	0.18	1.02	0.862314	0.989269			chr1
12946151	3.48	3.55	0.22	0.3	-1.04	0.761187	0.983172	SORBS2A		chr1	ENSDART00000138475
12946156	4.08	3.86	0.31	0.26	1.16	0.35928	0.915477			chr1
12946159	4.07	4.24	0.19	0.22	-1.13	0.068696	0.727048	tlr3	toll-like receptor 3	chr1	AY616582; BC107955; NM_001013269; ENSDART00000013021; ENSDART00000128529
12946168	4.05	3.84	0.18	0.26	1.16	0.129427	0.804635	cyp4v8	cytochrome P450, family 4, subfamily V, polypeptide 8	chr1	BC125968; BC165389; NM_001077602; ENSDART00000089480; ENSDART00000138598
12946182	7.98	7.94	0.17	0.2	1.03	0.751085	0.981548	LOC100536797; LOC100004075; LOC100535223; LOC100535751	uncharacterized LOC100536797; uncharacterized LOC100004075; uncharacterized LOC100535223; uncharacterized LOC100535751	chr1	XM_003199000; ENSDART00000150962
12946190	5.25	5.2	0.38	0.27	1.03	0.480068	0.944204			chr1
12946194	2.63	2.63	0.13	0.3	-1.01	0.87176	0.98927			chr1
12946196	5.39	5.62	0.28	0.17	-1.18	0.211308	0.857078	mtnr1aa	melatonin receptor 1A a	chr1	BC092957; NM_131393; ENSDART00000054674
12946199	2.76	2.63	0.33	0.19	1.1	0.852064	0.989269			chr1
12946201	2.5	2.5	0.14	0.08	1	0.656609	0.969444			chr1
12946203	3.58	3.52	0.2	0.23	1.04	0.802361	0.986279	si:dkey-192k22.2	si:dkey-192k22.2	chr1	XM_001334757; ENSDART00000142515
12946210	3.05	2.82	0.17	0.11	1.18	0.017799	0.548002			chr1
12946212	5.78	5.95	0.16	0.18	-1.12	0.240699	0.871247			chr1
12946215	3.36	3.41	0.24	0.27	-1.04	0.680694	0.973586	si:dkey-167i21.2; SI:DKEY-167I21.2	si:dkey-167i21.2	chr1	BC134138; ENSDART00000146769; ENSDART00000131423; ENSDART00000142026; ENSDART00000145534; ENSDART00000137171
12946219	4.69	4.43	0.3	0.27	1.2	0.248909	0.874233	zgc:73228	zgc:73228	chr1	BC059570; ENSDART00000078610
12946223	6.35	6.59	0.28	0.31	-1.19	0.285405	0.887883	LOC100535985	uncharacterized LOC100535985	chr1	XM_003197640
12946230	9.37	9.26	0.11	0.1	1.08	0.50559	0.947958	si:dkey-20n3.1	si:dkey-20n3.1	chr1	XM_690108; ENSDART00000139241; ENSDART00000089233
12946247	5.48	5.27	0.15	0.22	1.15	0.738602	0.980619	limch1a	LIM and calponin homology domains 1a	chr1	NM_001145577; ENSDART00000132379; ENSDART00000137940; ENSDART00000113023; ENSDART00000126770
12946281	7.43	7.53	0.2	0.18	-1.07	0.709047	0.97709	exosc9	exosome component 9	chr1	BC083243; BC164713; NM_001006077; ENSDART00000002886; ENSDART00000131948
12946294	8.11	8.1	0.04	0.17	1.01	0.557738	0.955985	ptpn9b; PTPN9B	protein tyrosine phosphatase, non-receptor type 9, b	chr1	XM_685567; FN428709; ENSDART00000114514
12946310	2.34	2.27	0.11	0.17	1.05	0.656912	0.969444			chr1
12946312	4.02	3.9	0.22	0.18	1.09	0.874868	0.98927	si:dkeyp-118a3.2	si:dkeyp-118a3.2	chr1	XM_701067
12946322	3.98	3.84	0.21	0.2	1.1	0.369386	0.91899	tyrp1b	tyrosinase-related protein 1b	chr1	BC076406; NM_001002749; ENSDART00000078594
12946331	8.1	8.26	0.17	0.08	-1.12	0.158941	0.822868	clock3	clock homolog 3 (mouse)	chr1	AB087256; BC162682; NM_178295; ENSDART00000133959; ENSDART00000144403; ENSDART00000133758; ENSDART00000136307; ENSDART00000103119; ENSDART00000012552
12946354	6.26	6.28	0.05	0.19	-1.01	0.60602	0.963098			chr1
12946356	3.01	2.89	0.14	0.16	1.09	0.207705	0.855068	LOC795807	novel protein similar to vertebrate Usher syndrome 3A (USH3A)	chr1	NM_001114690; ENSDART00000103091
12946360	8.91	9.01	0.11	0.09	-1.07	0.20499	0.853414	smc2; si:dkey-245p14.4	structural maintenance of chromosomes 2; si:dkey-245p14.4	chr1	NM_199542; NM_001114848; ENSDART00000109416; ENSDART00000008616; ENSDART00000103089
12946382	4.14	4.19	0.21	0.44	-1.03	0.620484	0.965327	LOC563777	Proteasome-associated protein ECM29 homolog-like	chr1	NM_001162486; ENSDART00000088949
12946384	5.7	5.64	0.35	0.23	1.04	0.676441	0.973157	si:dkey-245p14.2	si:dkey-245p14.2	chr1	NM_001135257; BC154560; ENSDART00000088933; ENSDART00000141579; ENSDART00000143077; ENSDART00000111555
12946397	8.34	8.52	0.17	0.16	-1.13	0.203211	0.851931	tmem192	transmembrane protein 192	chr1	BC066623; BC150390; NM_001102393; ENSDART00000054575
12946404	4.84	4.87	0.08	0.18	-1.02	0.394172	0.925051	LOC797069	e3 ubiquitin-protein ligase MARCH1-like	chr1	XM_001337487; ENSDART00000131206; ENSDART00000054581
12946413	7.28	7.25	0.12	0.11	1.02	0.757198	0.982525	si:ch211-42i9.8	si:ch211-42i9.8	chr1	NM_001145618; ENSDART00000138276; ENSDART00000112490
12946436	2.56	2.47	0.17	0.26	1.06	0.521689	0.950181			chr1
12946438	5.06	5.44	0.24	0.31	-1.3	0.0523	0.691476	LOC797291	zinc finger and BTB domain-containing protein 5-like	chr1	XM_001337728
12946441	6.68	6.82	0.38	0.14	-1.1	0.186872	0.843927	LOC797291	zinc finger and BTB domain-containing protein 5-like	chr1	XM_001337728
12946444	2.84	2.8	0.19	0.2	1.03	0.277053	0.8855	grhprb	glyoxylate reductase/hydroxypyruvate reductase b	chr1	ENSDART00000147502
12946446	7.17	7.03	0.22	0.19	1.1	0.771904	0.98398	si:dkey-82j4.2	si:dkey-82j4.2	chr1	XM_690663; ENSDART00000111454
12946473	5.75	5.81	0.11	0.3	-1.05	0.467376	0.94247			chr1
12946475	5.71	5.81	0.25	0.23	-1.07	0.546204	0.954697	LOC564990; APBB2B	amyloid beta A4 precursor protein-binding family B member 2-like	chr1	XM_688300; ENSDART00000138796; ENSDART00000146232; ENSDART00000141168; ENSDART00000088750
12946495	2.29	2.31	0.1	0.18	-1.01	0.895169	0.990875			chr1
12946497	4.49	4.51	0.16	0.13	-1.02	0.827568	0.988793			chr1
12946499	3.93	4.13	0.31	0.25	-1.14	0.418073	0.93109	mettl14	methyltransferase like 14	chr1	BC066377; NM_207071; ENSDART00000102993
12946501	4.91	5.04	0.1	0.17	-1.1	0.051112	0.689561	LOC566809	neurotrypsin-like	chr1	XM_001920264; ENSDART00000140263; ENSDART00000088653
12946514	2.61	2.39	0.23	0.14	1.17	0.439666	0.936718			chr1
12946516	6.04	5.99	0.26	0.38	1.04	0.997802	0.999625			chr1
12946518	2.84	2.78	0.21	0.25	1.04	0.90933	0.991644			chr1
12946520	5.98	6.19	0.22	0.32	-1.16	0.248152	0.874233	SI:CH211-142C4.1		chr1	ENSDART00000132440
12946523	5.13	5.01	0.22	0.25	1.09	0.130998	0.806447	spock3	sparc/osteonectin, cwcv and kazal-like domains proteoglycan (testican) 3	chr1	BC096871; BC134996; ENSDART00000145418; ENSDART00000148518; ENSDART00000139461; ENSDART00000102969; ENSDART00000078295
12946540	4.46	4.63	0.48	0.23	-1.13	0.387434	0.922465			chr1
12946543	2.4	2.64	0.17	0.25	-1.18	0.313747	0.899997	cpe	carboxypeptidase E	chr1	ENSDART00000078271
12946545	5.18	5.32	0.38	0.26	-1.1	0.424336	0.932026	msmo1	methylsterol monooxygenase 1	chr1	ENSDART00000078277; ENSDART00000100817
12946548	2.36	2.22	0.16	0.06	1.1	0.041724	0.668178			chr1
12946551	8.45	8.45	0.21	0.24	-1	0.984441	0.9983	LOC100537838	uncharacterized LOC100537838	chr1	ENSDART00000136556
12946554	4.84	4.96	0.28	0.13	-1.09	0.964762	0.995919			chr1
12946556	5.97	6.3	0.29	0.39	-1.25	0.176245	0.835391	si:dkey-253i9.4	si:dkey-253i9.4	chr1	XM_001333800; ENSDART00000141077; ENSDART00000146630; ENSDART00000087670
12946562	3.31	3.37	0.17	0.17	-1.04	0.526905	0.951076			chr1
12946564	7.37	7.2	0.27	0.24	1.13	0.303132	0.89581	med28	mediator complex subunit 28	chr1	BC085569; BC164956; NM_001007770; ENSDART00000054442; ENSDART00000145661
12946570	4.7	4.62	0.34	0.21	1.06	0.791728	0.985557	zgc:123274	zgc:123274	chr1	BC108066; NM_001037378; ENSDART00000147076; ENSDART00000006147; ENSDART00000146638
12946585	3.92	3.96	0.18	0.35	-1.03	0.634201	0.966779	pax5	paired box gene 5	chr1	NM_131638; ENSDART00000132602; ENSDART00000054395; ENSDART00000076986
12946600	6.4	6.43	0.11	0.15	-1.02	0.674671	0.972868	zgc:153957	zgc:153957	chr1	BC131836; ENSDART00000087729; ENSDART00000132090
12946623	3.69	3.63	0.2	0.18	1.04	0.797448	0.985557	dnah6	dynein, axonemal, heavy chain 6	chr1	XM_001921217; ENSDART00000141317; ENSDART00000054388
12946691	2.71	2.64	0.15	0.26	1.05	0.989525	0.99886	si:dkey-234d14.2; LOC792586; LOC100007445	si:dkey-234d14.2; uncharacterized LOC792586; uncharacterized LOC100007445	chr1	XM_001333523; ENSDART00000147193
12946694	8.13	8.11	0.42	0.34	1.01	0.406898	0.926451	anxa5b	annexin A5b	chr1	AY178799; BC046873; BC065430; BC155280; BC164112; NM_181757; ENSDART00000019698
12946707	3.71	3.6	0.3	0.32	1.09	0.592113	0.961286	zmynd10	zinc finger, MYND-type containing 10	chr1	BC054130; NM_200397; ENSDART00000017413
12946720	4.7	4.84	0.26	0.27	-1.1	0.70113	0.976384	tapt1	Transmembrane anterior posterior transformation protein 1 homolog-like	chr1	NM_001123250; ENSDART00000086867
12946724	3.04	3.14	0.25	0.35	-1.07	0.482626	0.944662	ldb2b	LIM-domain binding factor 2b	chr1	ENSDART00000043556
12946726	3.39	3.48	0.19	0.32	-1.07	0.842819	0.989267			chr1
12946729	7.86	7.86	0.09	0.15	-1	0.517993	0.94954	gtf2e2	general transcription factor IIE, polypeptide 2, beta	chr1	BC067173; NM_212731; ENSDART00000138235; ENSDART00000016488
12946739	3.82	3.66	0.21	0.24	1.12	0.170201	0.831297	LPHN3		chr1	ENSDART00000146871; ENSDART00000144208; ENSDART00000086797
12946741	2.32	2.22	0.2	0.19	1.07	0.281898	0.886692			chr1
12946743	2.79	2.62	0.27	0.12	1.12	0.206617	0.854499			chr1
12946745	2.37	2.29	0.16	0.17	1.05	0.447328	0.938972			chr1
12946748	3.47	3.49	0.15	0.16	-1.01	0.838275	0.989211			chr1
12946750	3.96	4.03	0.06	0.1	-1.05	0.308305	0.897439	LOC100332251; si:dkey-92j12.5; SI:DKEY-92J12.5	multiple PDZ domain protein-like; si:dkey-92j12.5	chr1	XM_002660451; XM_684312; ENSDART00000147857
12946795	5.86	6.04	0.2	0.15	-1.13	0.309138	0.898132	rpl9	ribosomal protein L9	chr1	ENSDART00000054338; ENSDART00000147800; ENSDART00000130277
12946802	6.91	7.02	0.22	0.18	-1.08	0.714097	0.977667	lias	lipoic acid synthetase	chr1	BC056561; BC154781; NM_001110401; ENSDART00000036448; ENSDART00000144792
12946815	5.31	5.4	0.28	0.31	-1.06	0.680252	0.973586	smim14	small integral membrane protein 14	chr1	BC068038; NM_205602; ENSDART00000008201
12946819	7.54	7.55	0.08	0.15	-1.01	0.948057	0.994137	ube2kb	ubiquitin-conjugating enzyme E2Kb (UBC1 homolog, yeast)	chr1	BC086816; BC154174; BC165002; NM_001008611; ENSDART00000139003; ENSDART00000025770
12946829	7.85	7.94	0.17	0.15	-1.07	0.566132	0.95773	n4bp2	NEDD4 binding protein 2	chr1	BC125868; BC165684; NM_001079967; ENSDART00000087658; ENSDART00000134113
12946848	4.45	4.5	0.32	0.21	-1.04	0.580894	0.959603	rhoh	ras homolog gene family, member H	chr1	AY865563; ENSDART00000102646
12946850	2.62	2.6	0.29	0.28	1.02	0.605949	0.963098	LOC568807; CHRNA9	neuronal acetylcholine receptor subunit alpha-9-I-like	chr1	XM_001920859; ENSDART00000140706; ENSDART00000077335
12946861	7.25	7.26	0.14	0.18	-1.01	0.768573	0.983666	si:dkeyp-26a9.2; GSG2	si:dkeyp-26a9.2; germ cell associated 2 (haspin)	chr1	XM_681033; ENSDART00000134576; ENSDART00000139557; ENSDART00000142928
12946884	4.11	4.13	0.22	0.27	-1.01	0.347321	0.91181	fam184b	family with sequence similarity 184, member B	chr1	NM_001201530; ENSDART00000145942; ENSDART00000077394
12946889	10.3	10.24	0.12	0.09	1.04	0.320004	0.902212	ncapg	non-SMC condensin I complex, subunit G	chr1	NM_001256205; ENSDART00000133659; ENSDART00000142879; ENSDART00000102609
12946914	5.43	5.65	0.17	0.25	-1.17	0.190093	0.844673	LOC100535740	putative uncharacterized protein ENSP00000382790-like	chr1	ENSDART00000138852
12946916	2.61	2.47	0.16	0.18	1.1	0.549586	0.954943			chr1
12946918	3.46	3.46	0.32	0.1	1	0.691904	0.974733	slit2	slit (Drosophila) homolog 2	chr1	AF210321; NM_131735; ENSDART00000007531
12946949	3.39	3.05	0.32	0.37	1.26	0.168064	0.829275	lrba	LPS-responsive vesicle trafficking, beach and anchor containing	chr1	ENSDART00000025224
12946951	3.24	3.09	0.27	0.41	1.11	0.295952	0.892738			chr1
12946953	3.05	2.96	0.14	0.09	1.06	0.997516	0.999625			chr1
12946955	4.67	4.67	0.32	0.4	1	0.958529	0.995068	mab21l2	mab-21-like 2	chr1	AY038031; BC065628; NM_152975; ENSDART00000014608
12946958	3.26	3.43	0.35	0.42	-1.12	0.515288	0.949287			chr1
12946967	9.61	9.58	0.08	0.08	1.02	0.29433	0.891879			chr1
12946978	4.25	4.04	0.54	0.42	1.16	0.585088	0.960488	LOC100330003	non-specific serine/threonine protein kinase-like	chr1	XM_002660444; ENSDART00000139913
12946985	3.93	3.87	0.43	0.32	1.04	0.697956	0.976041	zgc:171517; qdprb2; LOC100536973	zgc:171517; quinoid dihydropteridine reductase b2; dihydropteridine reductase-like	chr1	BC153949; NM_001109710; ENSDART00000102542
12946992	2.37	2.59	0.31	0.45	-1.16	0.155552	0.820789	LOC100535783	dihydropteridine reductase-like	chr1	ENSDART00000123789; ENSDART00000147363
12947004	6.85	6.88	0.16	0.19	-1.02	0.964546	0.995821	LOC100536925; QDPR (7 of 7)	dihydropteridine reductase-like; quinoid dihydropteridine reductase	chr1	XM_003197651; ENSDART00000130356
12947013	6.41	6.55	0.34	0.34	-1.1	0.970815	0.996349	qdprb2; LOC100535783	quinoid dihydropteridine reductase b2; dihydropteridine reductase-like	chr1	BC151960; BC151989; NM_001109710; ENSDART00000129804; ENSDART00000123789; ENSDART00000147363
12947022	6.59	6.49	0.15	0.26	1.07	0.468861	0.94247	LOC100536925; qdprb2; QDPR (7 of 7)	dihydropteridine reductase-like; quinoid dihydropteridine reductase b2; quinoid dihydropteridine reductase	chr1	XM_003197651; BC151989; NM_001109710; ENSDART00000109349; ENSDART00000130356
12947031	8.63	8.41	0.18	0.1	1.17	0.056254	0.696898	fam160a1	family with sequence similarity 160, member A1	chr1	XM_001921087; ENSDART00000086556
12947046	10.07	10.1	0.13	0.1	-1.02	0.101949	0.775969	zgc:73273	zgc:73273	chr1	BC059602; BC154214; NM_200771; ENSDART00000076519
12947050	4.85	5.17	0.62	1.07	-1.25	0.605512	0.963044			chr1
12947062	3.32	3.22	0.27	0.31	1.07	0.640206	0.967466			chr1
12947064	2.86	3.08	0.34	0.24	-1.17	0.246097	0.873429			chr1
12947066	2.71	2.59	0.14	0.2	1.09	0.276727	0.8855			chr1
12947068	2.77	2.95	0.22	0.23	-1.13	0.090545	0.765357			chr1
12947070	2.32	2.44	0.21	0.2	-1.09	0.445819	0.938459			chr1
12947072	2.05	2.22	0.14	0.1	-1.12	0.05317	0.693485			chr1
12947074	2.94	3.06	0.21	0.19	-1.09	0.310372	0.89864			chr1
12947076	2.3	2.17	0.12	0.15	1.09	0.171796	0.831901			chr1
12947078	2.45	2.44	0.24	0.21	1	0.795413	0.985557			chr1
12947080	7.11	7.29	0.12	0.07	-1.13	0.029808	0.617994	mnd1	meiotic nuclear divisions 1 homolog (S. cerevisiae)	chr1	BC078223; NM_001003597; ENSDART00000054265; ENSDART00000141648
12947090	7.08	7.01	0.15	0.14	1.05	0.616149	0.964595	si:ch211-208h7.4; LOC100535940	si:ch211-208h7.4; transmembrane protein 131-like	chr1	XM_688724; ENSDART00000133208; ENSDART00000111426
12947121	3.97	3.77	0.35	0.31	1.15	0.708381	0.976973			chr1
12947123	3.63	3.65	0.29	0.48	-1.01	0.610164	0.963509	arfip1	ADP-ribosylation factor interacting protein 1 (arfaptin 1)	chr1	ENSDART00000125686
12947125	4.89	5.08	0.13	0.32	-1.14	0.156405	0.821409	arfip1	ADP-ribosylation factor interacting protein 1 (arfaptin 1)	chr1	ENSDART00000102501; ENSDART00000141892; ENSDART00000125686
12947129	3.97	4.11	0.24	0.14	-1.11	0.063646	0.716555			chr1
12947131	3.26	3.12	0.24	0.41	1.1	0.702458	0.976654			chr1
12947134	10.15	10.05	0.05	0.06	1.07	0.013148	0.500184	plrg1	pleiotropic regulator 1	chr1	AY391450; AY648817; BC045416; BC085620; BC155783; BC164448; BC171651; NM_213440; ENSDART00000054235; ENSDART00000125834; ENSDART00000131111; ENSDART00000123032
12947154	5.03	5.55	0.29	0.3	-1.43	0.078564	0.741611			chr1
12947156	4.62	4.85	0.31	0.26	-1.17	0.226506	0.866453			chr1
12947158	2.82	2.76	0.25	0.25	1.05	0.877212	0.989463	lrata	lecithin retinol acyltransferase a (phosphatidylcholine--retinol O-acyltransferase a)	chr1	BC078235; NM_001204131; ENSDART00000054228
12947162	3.47	3.56	0.06	0.14	-1.07	0.450118	0.939404			chr1
12947166	3.28	3.35	0.33	0.28	-1.05	0.993202	0.999494	si:dkey-30k22.5	si:dkey-30k22.5	chr1	NM_001201411; ENSDART00000141020; ENSDART00000123488
12947171	3.41	3.52	0.26	0.19	-1.08	0.607095	0.963098	LOC100003852	neuropeptide Y receptor type 2-like	chr1	XM_001343265; ENSDART00000140172
12947173	3.09	2.89	0.37	0.05	1.15	0.170474	0.831297	gucy1a3	guanylate cyclase 1, soluble, alpha 3	chr1	HE577852; BC093232; NM_001017725; ENSDART00000143822; ENSDART00000102455; ENSDART00000016936
12947184	4.03	4.18	0.34	0.27	-1.11	0.892588	0.990875	gucy1b3	guanylate cyclase 1, soluble, beta 3	chr1	NM_001251945; ENSDART00000129471; ENSDART00000132082
12947200	3.47	3.31	0.26	0.18	1.11	0.264213	0.881906	fabp2	fatty acid binding protein 2, intestinal	chr1	AF180921; AF541953; BC075970; NM_131431; ENSDART00000027973; ENSDART00000136984
12947207	3.03	3.02	0.1	0.2	1.01	0.573218	0.958807			chr1
12947210	2.8	2.84	0.16	0.26	-1.03	0.872697	0.98927	im:7158034	im:7158034	chr1	ENSDART00000137869
12947212	5.63	5.48	0.19	0.22	1.11	0.307243	0.897415	mxd4; MXD4	MAX dimerization protein 4	chr1	BC090419; ENSDART00000059264
12947221	5.03	5.09	0.26	0.24	-1.04	0.766241	0.983666	ndufb6	NADH dehydrogenase (ubiquinone) 1 beta subcomplex, 6	chr1	BC059684; NM_200808; ENSDART00000054205
12947229	5.62	5.8	0.22	0.17	-1.13	0.164325	0.826203	toporsa	topoisomerase I binding, arginine/serine-rich a	chr1	BC125819; ENSDART00000129269; ENSDART00000102379
12947247	8.16	8.24	0.07	0.16	-1.06	0.69429	0.975326	toporsa	topoisomerase I binding, arginine/serine-rich a	chr1	BC125819; ENSDART00000129269; ENSDART00000102379; ENSDART00000127154; ENSDART00000121658
12947248	8.02	7.97	0.14	0.12	1.03	0.730317	0.980191	toporsa	topoisomerase I binding, arginine/serine-rich a	chr1	BC125819; ENSDART00000129269; ENSDART00000102379; ENSDART00000121658
12947249	6.57	6.47	0.14	0.12	1.07	0.484593	0.944862	mtap	methylthioadenosine phosphorylase	chr1	BC046035; BC056545; BC164800; NM_200554; ENSDART00000054208
12947261	3.56	3.62	0.11	0.3	-1.04	0.439868	0.936963	TET2		chr1	ENSDART00000113020
12947273	3.09	2.98	0.45	0.42	1.08	0.915038	0.991992	LOC100535068; arhgef38; ARHGEF38	rho guanine nucleotide exchange factor 38-like; Rho guanine nucleotide exchange factor (GEF) 38	chr1	XM_003197658; XM_002660471; ENSDART00000112263
12947294	7.79	7.61	0.45	0.19	1.13	0.910883	0.991683	g3bp2; LOC100334657	GTPase activating protein (SH3 domain) binding protein 2; ras GTPase-activating protein-binding protein 2-like	chr1	BC129213; NM_001080563; ENSDART00000046376
12947303	7.44	7.39	0.21	0.17	1.03	0.890073	0.990875	uso1; LOC100334773	USO1 homolog, vesicle docking protein (yeast); general vesicular transport factor p115-like	chr1	BC045300; BC165676; NM_200155; ENSDART00000011809; ENSDART00000112329
12947335	8.33	8.06	0.33	0.27	1.2	0.524555	0.950736	LOC100334657; G3BP2 (1 of 3)	ras GTPase-activating protein-binding protein 2-like; GTPase activating protein (SH3 domain) binding protein 2	chr1	XM_002660462; ENSDART00000132535
12947349	8.89	8.87	0.16	0.13	1.01	0.384961	0.922071	USO1 (2 of 2)	USO1 vesicle transport factor	chr1	ENSDART00000130805
12947368	2.95	2.99	0.25	0.33	-1.03	0.849014	0.989269			chr1
12947370	2.95	3.22	0.27	0.24	-1.21	0.119194	0.795006			chr1
12947374	5.14	4.83	0.49	0.49	1.24	0.911553	0.991734	LOC556494	uncharacterized LOC556494	chr1	XM_001922202
12947381	4.88	5.1	0.13	0.23	-1.16	0.271068	0.884853	LOC556354	serine/threonine-protein kinase 6-like	chr1	XM_679142
12947389	8.87	8.27	0.25	0.2	1.51	0.000776	0.198734	coro2a	coronin, actin binding protein, 2A	chr1	BC060941; NM_199643; ENSDART00000011645; ENSDART00000152169; ENSDART00000152643; ENSDART00000152306
12947402	6.22	6.33	0.12	0.2	-1.08	0.13302	0.80755	anp32b	acidic (leucine-rich) nuclear phosphoprotein 32 family, member B	chr1	BC065856; NM_212603; ENSDART00000102500
12947405	4.56	4.65	0.2	0.08	-1.06	0.21722	0.859387	si:dkey-25o16.2	si:dkey-25o16.2	chr1	XM_700557; ENSDART00000152803; ENSDART00000152144; ENSDART00000152785; ENSDART00000152393; ENSDART00000152617
12947411	8.71	8.71	0.12	0.17	1	0.925352	0.992975	si:dkey-25o16.4; SPAG5	si:dkey-25o16.4; sperm associated antigen 5	chr1	XM_690920; ENSDART00000152299
12947415	9.11	9.13	0.07	0.11	-1.02	0.901199	0.991029	si:dkey-25o16.4; SPAG5	si:dkey-25o16.4; sperm associated antigen 5	chr1	XM_690920; ENSDART00000152299
12947423	6.95	6.97	0.11	0.15	-1.01	0.67507	0.972898	si:dkey-25o16.4; SPAG5	si:dkey-25o16.4; sperm associated antigen 5	chr1	XM_690920; ENSDART00000152299
12947428	2.36	2.52	0.12	0.17	-1.12	0.22539	0.865829			chr1
12947431	2.28	2.22	0.2	0.41	1.04	0.571631	0.95861			chr1
12947433	2.36	2.33	0.17	0.14	1.03	0.324577	0.902898			chr1
12947435	2.34	2.32	0.11	0.1	1.01	0.565857	0.9576			chr1
12947437	3.24	3.42	0.22	0.27	-1.13	0.444954	0.938419	bnc2	basonuclin 2	chr1	GQ229411; BC157380; NM_001122755; ENSDART00000102322; ENSDART00000128671; ENSDART00000125744; ENSDART00000129074
12947459	3.4	3.51	0.21	0.13	-1.08	0.513743	0.94919			chr1
12947462	3.14	3.2	0.23	0.21	-1.04	0.580478	0.959583			chr1
12947476	4.5	4.64	0.39	0.5	-1.1	0.97952	0.997303			chr1
12947486	6.61	6.92	0.21	0.1	-1.23	0.024982	0.595839	pspc1	paraspeckle component 1	chr1	BC116549; BC134024; NM_001045258; ENSDART00000102335
12947498	4.32	4.27	0.48	0.42	1.03	0.842707	0.989257	zgc:153638	zgc:153638	chr1	BC125881; NM_001077787; ENSDART00000102337
12947507	9.18	9	0.13	0.08	1.14	0.007519	0.430675	sgut1	SGT1, suppressor of G2 allele of SKP1 (S. cerevisiae)	chr1	BC085582; BC152151; BC164350; NM_001007361; ENSDART00000115319; ENSDART00000135432; ENSDART00000148854; ENSDART00000149745; ENSDART00000026147
12947521	5.96	5.79	0.14	0.23	1.12	0.558185	0.956027	chst10	carbohydrate sulfotransferase 10	chr1	BC079482; NM_001003779; ENSDART00000133844; ENSDART00000047211; ENSDART00000149420; ENSDART00000149785; ENSDART00000149817; ENSDART00000149479
12947531	7	6.88	0.25	0.16	1.08	0.652512	0.969328	psip1	PC4 and SFRS1 interacting protein 1	chr1	BC095038; NM_001020726; ENSDART00000123655
12947546	2.52	2.46	0.29	0.18	1.04	0.497819	0.947391			chr1
12947548	4.41	4.13	0.26	0.17	1.22	0.030264	0.619459	si:ch1073-440b2.1	si:ch1073-440b2.1	chr1	XM_001340407; ENSDART00000148175
12947556	3.97	4.06	0.14	0.1	-1.06	0.098382	0.773384			chr1
12947558	2.6	2.57	0.17	0.11	1.02	0.686893	0.974397			chr1
12947561	2.66	2.85	0.22	0.13	-1.13	0.110998	0.785557			chr1
12947563	2.52	2.51	0.28	0.2	1.01	0.857481	0.989269			chr1
12947566	3.31	3.14	0.28	0.14	1.13	0.208825	0.85606	timmdc1	translocase of inner mitochondrial membrane domain containing 1	chr1	BC092788; NM_001017828; ENSDART00000075502
12947572	2.71	2.91	0.14	0.21	-1.15	0.144972	0.812511			chr1
12947574	2.81	2.52	0.2	0.22	1.22	0.044485	0.676149			chr1
12947576	2.24	2.3	0.23	0.08	-1.04	0.972977	0.996376			chr1
12947578	2.33	2.52	0.15	0.16	-1.14	0.093321	0.76742			chr1
12947580	3.65	3.63	0.27	0.4	1.01	0.976003	0.996783			chr1
12947582	3.94	3.87	0.39	0.23	1.05	0.361613	0.916446	cbsa	cystathionine-beta-synthase a	chr1	BC092791; BC155149; BC164391; BC171477; NM_001111232; ENSDART00000141522; ENSDART00000053932; ENSDART00000126746
12947598	2.7	2.78	0.05	0.15	-1.05	0.173909	0.834042	cryaa	crystallin, alpha A	chr1	AY035778; BC083177; BC164886; NM_152950; ENSDART00000075539
12947603	6.79	7.03	0.16	0.17	-1.18	0.148314	0.815913	ankrd10a	ankyrin repeat domain 10a	chr1	BC044376; BC155115; NM_200980; ENSDART00000150133; ENSDART00000141441; ENSDART00000053926
12947610	6.57	6.85	0.3	0.33	-1.21	0.320252	0.902212	zgc:173948	zgc:173948	chr1	BC153464; ENSDART00000114536; ENSDART00000149219; ENSDART00000150004; ENSDART00000101876
12947620	3.62	3.96	0.28	0.17	-1.26	0.019608	0.564658	cars2	cysteinyl-tRNA synthetase 2, mitochondrial	chr1	XM_677640; ENSDART00000113735; ENSDART00000137055
12947636	6.16	6.31	0.29	0.29	-1.11	0.697504	0.975841	zgc:56306	zgc:56306	chr1	BC050518; NM_200315; ENSDART00000053924
12947639	2.76	2.96	0.17	0.31	-1.15	0.309754	0.898632			chr1
12947641	5.34	5.44	0.39	0.33	-1.07	0.972284	0.996349	lig4	ligase IV, DNA, ATP-dependent	chr1	BC150236; NM_001103123; ENSDART00000085648
12947644	3.73	3.44	0.24	0.24	1.22	0.873848	0.98927	LOC100149983	transmembrane protein FAM155A-like	chr1	XM_001921192; ENSDART00000112106
12947648	4.42	4.62	0.18	0.21	-1.15	0.180623	0.838956			chr1
12947652	4.27	4.1	0.33	0.19	1.12	0.70147	0.976559			chr1
12947656	3.81	4.15	0.35	0.33	-1.27	0.245863	0.873329			chr1
12947662	9.52	9.36	0.05	0.03	1.12	5.9e-05	0.078981	si:dkey-1h24.3	si:dkey-1h24.3	chr1	NM_001128244; ENSDART00000088290; ENSDART00000125402
12947678	6.6	6.46	0.09	0.22	1.1	0.394233	0.925122	si:dkey-1h24.3	si:dkey-1h24.3	chr1	NM_001128244; ENSDART00000088290; ENSDART00000136066
12947681	2.75	2.58	0.24	0.31	1.12	0.162551	0.825549	cpb2	carboxypeptidase B2 (plasma)	chr1	NM_001020703; BC095834; BC152600; ENSDART00000054059; ENSDART00000101856
12947694	9.45	9.64	0.05	0.08	-1.14	0.000602	0.181354	zc3h13	zinc finger CCCH-type containing 13	chr1	NM_200522; BC055616; ENSDART00000054064; ENSDART00000110816
12947717	8.58	8.46	0.05	0.11	1.09	0.012844	0.497497	tm9sf2	transmembrane 9 superfamily member 2	chr1	BC049137; BC152673; NM_212728; ENSDART00000019743; ENSDART00000135873
12947735	9.84	9.94	0.19	0.2	-1.07	0.399861	0.925766	zic2b	zic family member 2 (odd-paired homolog, Drosophila) b	chr1	AF207751; BC098556; BC171625; BC171629; NM_001001820; ENSDART00000142184; ENSDART00000054066
12947742	8.24	7.95	0.16	0.08	1.22	0.02065	0.573296	pcca	propionyl-Coenzyme A carboxylase, alpha polypeptide	chr1	BC076408; BC155772; NM_001002746; ENSDART00000133905; ENSDART00000136786; ENSDART00000034097
12947764	5.17	5.23	0.15	0.1	-1.04	0.367718	0.918618	vps8	vacuolar protein sorting 8 homolog (S. cerevisiae)	chr1	NM_001080616; BC129389; ENSDART00000143639; ENSDART00000101779; ENSDART00000134311; ENSDART00000146783; ENSDART00000041419; ENSDART00000131092
12947809	3.87	3.52	0.23	0.29	1.27	0.062918	0.715117	tmem41ab	transmembrane protein 41ab	chr1	BC068328; NM_213083; ENSDART00000033024
12947815	3.44	3.33	0.32	0.18	1.08	0.164969	0.82687			chr1
12947823	2.18	2.15	0.13	0.15	1.02	0.801041	0.986161	si:dkey-22o12.5; LOC100333319; GPR183 (3 of 3)	si:dkey-22o12.5; G-protein coupled receptor 183-B-like; G protein-coupled receptor 183	chr1	NM_001130812; ENSDART00000112778; ENSDART00000148342
12947827	3.43	4.14	0.35	0.43	-1.63	0.030573	0.61965	GPR183 (3 of 3)	G protein-coupled receptor 183	chr1	ENSDART00000148342; ENSDART00000101763
12947829	2.36	2.29	0.25	0.09	1.05	0.203678	0.852208			chr1
12947832	2.17	2.17	0.15	0.09	1.01	0.434248	0.93481			chr1
12947834	8.74	8.68	0.13	0.12	1.04	0.523704	0.950454	bora	bora, aurora kinase A activator	chr1	BC085389; BC154177; BC171501; BC171529; NM_001007450; ENSDART00000143897; ENSDART00000127943; ENSDART00000062628; ENSDART00000127670
12947851	4.06	4.07	0.14	0.26	-1.01	0.745811	0.981414	dis3	DIS3 mitotic control homolog (S. cerevisiae)	chr1	XM_001336814; ENSDART00000085454
12947856	6.38	6.62	0.35	0.56	-1.18	0.97726	0.997056			chr1
12947858	4.17	4.61	0.42	0.46	-1.36	0.099359	0.774455	AL954676.2		chr1	ENSDART00000128180
12947860	5.41	5.35	0.12	0.2	1.04	0.544793	0.954691	metap1d	methionyl aminopeptidase type 1D (mitochondrial)	chr1	BC095283; NM_001024392; ENSDART00000022841; ENSDART00000149561
12947870	5.34	5.56	0.44	0.15	-1.16	0.204312	0.852905	dlx2b	distal-less homeobox gene 2b	chr1	U67843; BC134899; NM_131297; ENSDART00000008469
12947874	4.3	4.3	0.28	0.39	-1	0.792295	0.985557	itga6b	integrin, alpha 6b	chr1	BC090458; NM_001013448; ENSDART00000102210; ENSDART00000148968; ENSDART00000148844
12947896	4.8	4.73	0.17	0.37	1.05	0.878244	0.989518	eef1a1b	eukaryotic translation elongation factor 1 alpha 1b	chr1	BC092884; BC154752; BC165592; NM_001017795; ENSDART00000137863; ENSDART00000075340
12947906	2.78	2.64	0.27	0.18	1.1	0.768045	0.983666	kcnq5b	potassium voltage-gated channel, KQT-like subfamily, member 5b	chr1	ENSDART00000085370
12947908	3.35	3.52	0.23	0.32	-1.12	0.897615	0.990875	LOC100538140	uncharacterized LOC100538140	chr1	XR_117582
12947911	2.34	2.27	0.22	0.11	1.05	0.683689	0.973628			chr1
12947913	2.3	2.38	0.21	0.15	-1.06	0.364957	0.917437			chr1
12947915	2.15	2.18	0.05	0.1	-1.03	0.923454	0.992856			chr1
12947917	2.68	2.75	0.26	0.25	-1.05	0.586848	0.96084			chr1
12947919	3.79	3.98	0.16	0.3	-1.14	0.151977	0.819453			chr1
12947921	3.37	3.56	0.22	0.33	-1.14	0.371823	0.919678			chr1
12947923	8.16	8.09	0.17	0.19	1.05	0.590153	0.961216			chr1
12947929	4.51	4.56	0.19	0.29	-1.03	0.980612	0.997613	LOC100329520	inhibin beta B chain-like	chr1	XM_002662570; ENSDART00000059762
12947932	2.21	2.18	0.38	0.25	1.02	0.949543	0.994283			chr1
12947934	6.96	6.89	0.2	0.14	1.05	0.322851	0.902572	gli1	GLI-Kruppel family member 1	chr1	AY173030; NM_178296; ENSDART00000049151; ENSDART00000123101
12947948	2.68	2.64	0.33	0.13	1.03	0.372004	0.919791			chr1
12947950	3.14	3.26	0.19	0.22	-1.09	0.389004	0.923044	cenpk	centromere protein K	chr1	ENSDART00000134158
12947954	4.54	4.46	0.28	0.22	1.06	0.641124	0.967777	cenpk	centromere protein K	chr1	ENSDART00000146891
12947956	5.65	5.65	0.31	0.4	-1	0.725618	0.979579	slc2a15b	solute carrier family 2 (facilitated glucose transporter), member 15b	chr1	BC094298; BC165759; NM_001020494; ENSDART00000075286
12947970	3.57	3.58	0.07	0.11	-1.01	0.651487	0.969111	fgf8b	fibroblast growth factor 8 b	chr1	AB100171; BC163345; BC163362; NM_182856; ENSDART00000057885
12947976	7.28	7.39	0.15	0.24	-1.08	0.94821	0.994137	poll	polymerase (DNA directed), lambda	chr1	BC055597; BC065469; BC165409; NM_213243; ENSDART00000057880; ENSDART00000127666
12947987	6.58	6.77	0.17	0.16	-1.14	0.116751	0.792888	wbp1lb	WW domain binding protein 1-like b	chr1	BC095609; BC164366; NM_001020631; ENSDART00000044214
12947994	3.87	3.72	0.14	0.21	1.11	0.238639	0.870472	as3mt	arsenic (+3 oxidation state) methyltransferase	chr1	BC095330; BC114313; NM_001039839; ENSDART00000057879; ENSDART00000144957
12948006	3.09	3.18	0.19	0.28	-1.06	0.586535	0.960664	LOC565702	metal transporter CNNM2-like	chr1	ENSDART00000112333
12948014	3.61	3.67	0.28	0.2	-1.04	0.399169	0.925766			chr1
12948016	4.52	4.41	0.24	0.15	1.08	0.493268	0.946236	inab	internexin neuronal intermediate filament protein, alpha b	chr1	U89710; BC091905; NM_131032; ENSDART00000075260
12948020	2.88	2.75	0.19	0.14	1.09	0.213871	0.857315			chr1
12948022	4.71	4.61	0.2	0.15	1.07	0.42734	0.932868	kal1a	Kallmann syndrome 1a sequence	chr1	AF163310; BC060938; NM_131358; ENSDART00000007522
12948037	4.96	4.68	0.59	0.5	1.21	0.709443	0.97709	LOC100535475; LOC100331600	uncharacterized LOC100535475; uncharacterized LOC100331600	chr1	XM_003198514; XM_002662228
12948043	5.99	6.01	0.27	0.27	-1.02	0.775488	0.984126	sts; STS	steroid sulfatase (microsomal), arylsulfatase C, isozyme S	chr1	XR_117583; ENSDART00000146602; ENSDART00000148611; ENSDART00000075252
12948055	5.72	5.56	0.3	0.24	1.12	0.838327	0.989211			chr1
12948057	4.65	4.74	0.64	0.7	-1.07	0.573191	0.958807	LOC100535547; BX248508.1	patatin-like phospholipase domain-containing protein 4-like	chr1	XM_003197668; ENSDART00000123628
12948060	5.82	5.8	0.44	0.39	1.02	0.687021	0.974397	hdhd1	haloacid dehalogenase-like hydrolase domain containing 1	chr1	BC095345; BC165028; NM_001020615; ENSDART00000137156; ENSDART00000135078; ENSDART00000037293
12948067	3.84	3.8	0.19	0.22	1.03	0.614543	0.964595	nlgn4a	neuroligin 4a	chr1	GQ489195; GQ892839; NM_001166331; ENSDART00000152580; ENSDART00000128317; ENSDART00000113818
12948074	2.62	2.7	0.18	0.12	-1.06	0.686288	0.974397	nlgn4a	neuroligin 4a	chr1	ENSDART00000152580
12948076	3.42	3.51	0.29	0.54	-1.07	0.614724	0.964595			chr1
12948081	5.43	5.45	0.29	0.29	-1.01	0.609375	0.963256	LOC561941	serine/threonine-protein kinase PRKX-like	chr1	XM_685338; ENSDART00000136761
12948090	4.34	4.3	0.18	0.27	1.03	0.851612	0.989269	LOC100151112; MXRA5	novel protein similar to H.sapiens IGSF10, immunoglobulin superfamily, member 10 (IGSF10)	chr1	XM_001919109; ENSDART00000140435; ENSDART00000137151; ENSDART00000113486
12948100	4.38	4.3	0.25	0.27	1.05	0.291043	0.889824	dhrsx	dehydrogenase/reductase (SDR family) X-linked	chr1	NM_001256719; ENSDART00000150043; ENSDART00000149786; ENSDART00000148946; ENSDART00000133870; ENSDART00000110026
12948109	10.41	10.17	0.04	0.09	1.18	0.000108	0.097188	chmp2bb	chromatin modifying protein 2Bb	chr1	BC067142; NM_212904; ENSDART00000018472; ENSDART00000125682
12948116	3.69	3.55	0.23	0.38	1.1	0.596619	0.961581	HTF1FB		chr1	ENSDART00000075626
12948118	5.37	5.35	0.25	0.27	1.01	0.843774	0.989269	cldng	claudin g	chr1	NM_180965; ENSDART00000015547
12948120	7.84	7.85	0.11	0.16	-1	0.858338	0.989269	znf654; LOC100536880	zinc finger protein 654; uncharacterized LOC100536880	chr1	XM_003197669; XM_003197672; ENSDART00000114384
12948131	5.54	5.72	0.16	0.21	-1.13	0.188836	0.843927	arl13b	ADP-ribosylation factor-like 13b	chr1	AF506213; BC109418; NM_173272; ENSDART00000122316; ENSDART00000102184; ENSDART00000149105
12948143	3.87	3.85	0.07	0.19	1.01	0.759204	0.982912	nsun3	NOP2/Sun domain family, member 3	chr1	BC076487; BC098531; NM_001025302; ENSDART00000131664; ENSDART00000141936; ENSDART00000023768
12948152	4.09	3.97	0.12	0.24	1.09	0.187557	0.843927	epha6	eph receptor A6	chr1	XM_001344524; ENSDART00000146530; ENSDART00000042984
12948168	3.66	3.51	0.25	0.23	1.11	0.625848	0.965891	epha6	eph receptor A6	chr1	ENSDART00000146530
12948170	6.61	6.65	0.11	0.17	-1.02	0.202437	0.851754	arl6	ADP-ribosylation factor-like 6	chr1	BC086734; NM_001008733; ENSDART00000046094; ENSDART00000123118
12948179	2.95	2.88	0.28	0.29	1.05	0.80327	0.986279	si:dkey-24h22.4	si:dkey-24h22.4	chr1	XM_001344561; ENSDART00000147201; ENSDART00000114975
12948189	2.42	2.43	0.16	0.16	-1.01	0.936353	0.993805	si:dkey-24h22.4	si:dkey-24h22.4	chr1	ENSDART00000147201
12948191	4.49	4.38	0.24	0.27	1.07	0.395231	0.92518	kctd12.2	potassium channel tetramerisation domain containing 12.2	chr1	AY763411; BC093323; NM_001034019; ENSDART00000075584
12948193	2.28	2.43	0.23	0.16	-1.11	0.176167	0.835391			chr1
12948195	3.67	3.76	0.32	0.3	-1.06	0.735888	0.980589	lmo7b	LIM domain only 7b	chr1	NM_001045444; ENSDART00000143048; ENSDART00000140515; ENSDART00000075577
12948197	5.11	5.17	0.24	0.29	-1.04	0.958121	0.995055	klf12a	Kruppel-like factor 12a	chr1	BC066429; NM_207062; ENSDART00000012873
12948204	3.81	3.79	0.34	0.27	1.02	0.397244	0.925683	LOC100006043	Kruppel-like factor 5-like	chr1	ENSDART00000004361
12948206	2.71	2.69	0.14	0.17	1.01	0.505561	0.947958			chr1
12948208	7.01	7.04	0.08	0.3	-1.02	0.844274	0.989269	zgc:91844	zgc:91844	chr1	BC078362; BC154190; ENSDART00000037986; ENSDART00000149891
12948219	7.88	7.85	0.14	0.08	1.02	0.925839	0.992975	gtf2f2a	general transcription factor IIF, polypeptide 2a	chr1	BC071444; NM_001103133; NM_001002127; ENSDART00000077744; ENSDART00000102118; ENSDART00000135528; ENSDART00000145535; ENSDART00000150038
12948233	4.52	4.82	0.29	0.39	-1.23	0.955219	0.994821			chr1
12948236	2.58	2.37	0.27	0.4	1.16	0.159215	0.823047	zgc:172122	zgc:172122	chr1	BC155607; ENSDART00000113808
12948245	5.98	5.86	0.23	0.3	1.09	0.457719	0.941209			chr1
12948248	2.17	2.14	0.13	0.11	1.02	0.568876	0.957827			chr1
12948255	3.01	2.81	0.26	0.46	1.15	0.433479	0.93481			chr1
12948259	2.62	2.75	0.3	0.26	-1.1	0.335278	0.907607			chr1
12948261	6.55	6.55	0.22	0.22	-1	0.926176	0.993083	kctd15b; KCTD15	potassium channel tetramerisation domain containing 15b; potassium channel tetramerisation domain containing 15	chr1	BC078294; NM_001003527; ENSDART00000045414
12948268	2.36	2.66	0.21	0.21	-1.24	0.090312	0.765357			chr1
12948270	2.69	2.6	0.32	0.3	1.06	0.882217	0.990083			chr1
12948272	3.41	3.56	0.19	0.24	-1.11	0.254861	0.877845			chr1
12948274	5.52	5.66	0.24	0.21	-1.1	0.33415	0.906914			chr1
12948277	7.88	7.92	0.03	0.16	-1.03	0.607799	0.963098	usp38	ubiquitin specific peptidase 38	chr1	XM_003197674; ENSDART00000109678
12948291	7.45	7.42	0.19	0.27	1.02	0.67992	0.973586	gab1	GRB2-associated binding protein 1	chr1	BC049429; NM_213357; ENSDART00000140724; ENSDART00000053806; ENSDART00000101740
12948309	2.45	2.57	0.21	0.29	-1.09	0.285121	0.887883			chr1
12948312	3.82	3.8	0.22	0.4	1.01	0.60691	0.963098	hhip	hedgehog interacting protein	chr1	DQ177323; BC128659; NM_001080012; ENSDART00000085051; ENSDART00000131284
12948327	4.19	4	0.19	0.23	1.15	0.130756	0.806447	si:ch211-194g2.4	si:ch211-194g2.4	chr1	XM_003197676; ENSDART00000132118
12948332	2.68	2.76	0.11	0.29	-1.06	0.520326	0.950181	smad1	MAD homolog 1 (Drosophila)	chr1	AY309268; BC086962; ENSDART00000033566; ENSDART00000125043
12948334	2.35	2.31	0.27	0.17	1.03	0.383064	0.922071			chr1
12948336	5.28	5.87	0.26	0.28	-1.5	0.005598	0.38325	LOC100150588	transcription elongation factor A N-terminal and central domain-containing protein-like	chr1	XM_001919122
12948338	7.79	7.86	0.15	0.14	-1.05	0.550352	0.955002	mmaa	methylmalonic aciduria (cobalamin deficiency) cblA type	chr1	BC151912; NM_001105112; ENSDART00000085021; ENSDART00000132932; ENSDART00000140144; ENSDART00000148505
12948349	6.91	6.93	0.33	0.29	-1.01	0.671666	0.972277	zgc:152968	zgc:152968	chr1	BC124611; BC141791; ENSDART00000139636; ENSDART00000137071; ENSDART00000053780; ENSDART00000130013; ENSDART00000075160
12948374	2.5	2.45	0.19	0.23	1.03	0.547073	0.954697			chr1
12948376	6.02	6.21	0.21	0.25	-1.14	0.133328	0.807565	lsm6	LSM6 homolog, U6 small nuclear RNA associated (S. cerevisiae)	chr1	BC072549; NM_001002077; ENSDART00000053773; ENSDART00000147458
12948382	4.16	4.1	0.21	0.43	1.04	0.820417	0.987891			chr1
12948384	3.73	4.04	0.29	0.23	-1.24	0.100394	0.774455			chr1
12948386	3.38	3.59	0.35	0.24	-1.16	0.263122	0.88163			chr1
12948388	2.25	2.52	0.33	0.4	-1.21	0.497787	0.947388			chr1
12948390	3.61	3.89	0.47	0.44	-1.21	0.198462	0.848573	pou4f2	POU domain, class 4, transcription factor 2	chr1	AB122025; AY196176; AY196177; BC162312; BC162336; NM_212807; ENSDART00000124112
12948393	2.89	3.01	0.16	0.26	-1.09	0.79621	0.985557			chr1
12948395	5.36	5.35	0.12	0.24	1.01	0.83937	0.989211	ednraa	endothelin receptor type Aa	chr1	DQ917438; EF581835; BC162564; BC167440; NM_001099445; ENSDART00000125013; ENSDART00000128557; ENSDART00000010632
12948408	2.75	2.67	0.17	0.08	1.06	0.388251	0.922752			chr1
12948411	7.15	7.02	0.11	0.18	1.09	0.268678	0.884653	tmem184c	transmembrane protein 184C	chr1	NM_001145596; ENSDART00000111566; ENSDART00000146020
12948421	5.91	5.83	0.25	0.21	1.06	0.764692	0.983655	arhgap10	Rho GTPase activating protein 10	chr1	BC116621; NM_001045250; ENSDART00000149022; ENSDART00000109314
12948454	2.38	2.39	0.23	0.2	-1	0.340243	0.909086			chr1
12948456	2.46	2.52	0.13	0.07	-1.04	0.642523	0.967896			chr1
12948458	4.07	4.18	0.16	0.39	-1.08	0.613939	0.964422			chr1
12948461	4.24	4.17	0.22	0.41	1.05	0.515631	0.949405	LOC562441	serine/threonine-protein kinase DCLK2-like	chr1	XM_685821; ENSDART00000046260
12948465	4.71	4.62	0.28	0.15	1.07	0.269162	0.884684			chr1
12948470	2.76	2.95	0.11	0.17	-1.14	0.041272	0.665765			chr1
12948472	5.76	5.57	0.32	0.3	1.13	0.284428	0.887839	dclk2	doublecortin-like kinase 2	chr1	AB266175; AB266176; AB266177; AB266178; AB266179; BC163926; BC168500; NM_001135121; NM_001145787; NM_001145788; NM_001145789; ENSDART00000045111; ENSDART00000043855; ENSDART00000078206; ENSDART00000008756
12948493	7.53	7.8	0.13	0.19	-1.2	0.033301	0.634345	LOC100534836; fam193a	uncharacterized LOC100534836; family with sequence similarity 193, member A	chr1	XM_003197678; XM_001920029; ENSDART00000075216
12948516	4.13	3.95	0.22	0.35	1.13	0.805636	0.986674	LOC564279	TNFAIP3-interacting protein 2-like	chr1	XM_687625; ENSDART00000113542
12948519	2.97	2.92	0.28	0.15	1.04	0.941633	0.993805	sparcl1	SPARC-like 1	chr1	BC163341; NM_001130605; ENSDART00000083593
12948533	2.14	2.37	0.4	0.17	-1.17	0.92151	0.992554	SI:DKEY-27N6.10		chr1	ENSDART00000147709; ENSDART00000109499
12948540	4.13	3.26	0.85	0.79	1.83	0.121584	0.796199			chr1
12948550	2.65	2.56	0.12	0.46	1.06	0.873254	0.98927			chr1
12948553	3.09	3.01	0.27	0.34	1.05	0.74667	0.981548	si:dkey-27n6.1	si:dkey-27n6.1	chr1	NM_001144051; ENSDART00000149509; ENSDART00000097774
12948558	2.61	2.71	0.19	0.28	-1.07	0.731109	0.980191			chr1
12948563	7.61	7.03	0.32	0.31	1.5	0.021613	0.573732	LOC100150977; si:ch211-76m11.11	protein NLRC3-like; si:ch211-76m11.11	chr1	ENSDART00000134409; ENSDART00000140638
12948570	2.7	2.63	0.29	0.2	1.05	0.429384	0.93321	SI:CH211-76M11.5		chr1	ENSDART00000146198; ENSDART00000139992
12948577	6.05	6.02	0.23	0.19	1.02	0.783129	0.98473	SI:CH211-76M11.5; LOC100334676; SI:CH211-106J21.5; LOC100148968; LOC100333457; LOC100329904; LOC100329744; LOC100538048; LOC100330349; LOC100535503	protein NLRC3-like; NACHT, LRR and PYD domains-containing protein 12-like; novel NACHT domain containing protein-like	chr1	ENSDART00000139992; XM_002661448; ENSDART00000133082; ENSDART00000125862; ENSDART00000151862; ENSDART00000152070; ENSDART00000129580; ENSDART00000137650; ENSDART00000146198
12948580	3.12	3.53	0.32	0.43	-1.33	0.086401	0.758577	si:ch211-76m11.3; LOC559956; LOC100334736; LOC100535221	si:ch211-76m11.3; NLR family, pyrin domain containing 6-like; protein NLRC3-like; NACHT, LRR and PYD domains-containing protein 3-like	chr1	ENSDART00000147136; ENSDART00000136953
12948589	6.23	6.3	0.15	0.21	-1.05	0.682565	0.973586	si:ch211-76m11.3; LOC559956; LOC100334736; LOC100535221; LOC100149683; SI:CH211-132N12.1; SI:DKEYP-44B5.1; SI:CH211-76M11.5; LOC100150131	si:ch211-76m11.3; NLR family, pyrin domain containing 6-like; protein NLRC3-like; NACHT, LRR and PYD domains-containing protein 3-like	chr1	ENSDART00000136953; XM_001923331; ENSDART00000110521; ENSDART00000121919; ENSDART00000147654; ENSDART00000113413
12948592	4.09	4.51	0.25	0.26	-1.34	0.039932	0.660375	LOC100150131; si:dkeyp-123a12.2; LOC100005625; LOC100333746	NLR family, pyrin domain containing 6-like; si:dkeyp-123a12.2; NACHT, LRR and PYD domains-containing protein 12-like; novel NACHT domain containing protein-like	chr1	ENSDART00000113413; XM_686112; XM_001339233; ENSDART00000137568; ENSDART00000129877; ENSDART00000137634; ENSDART00000109556; ENSDART00000132730; ENSDART00000139950
12948597	5.59	5.57	0.46	0.58	1.01	0.533388	0.952076	LOC100005625	NACHT, LRR and PYD domains-containing protein 12-like	chr1	ENSDART00000139950
12948599	6.37	6.46	0.16	0.22	-1.06	0.969788	0.996349	zgc:110171; LOC100331784; si:dkeyp-123a12.2	zgc:110171; protein NLRC3-like; si:dkeyp-123a12.2	chr1	BC152582; ENSDART00000111357; ENSDART00000104418
12948601	3.98	4.02	0.28	0.44	-1.03	0.693006	0.974972	si:ch211-205a14.1; LOC100536629; LOC100537637	si:ch211-205a14.1; protein NLRC3-like; NACHT, LRR and PYD domains-containing protein 3-like	chr1	ENSDART00000146182
12948608	2.5	2.62	0.32	0.5	-1.09	0.36598	0.917986	si:ch211-205a14.3; LOC100008037	si:ch211-205a14.3; uncharacterized LOC100008037	chr1	NM_001083060; ENSDART00000104410
12948611	2.99	2.75	0.47	0.39	1.18	0.122765	0.797904	LOC100008037; si:ch211-205a14.3	uncharacterized LOC100008037; si:ch211-205a14.3	chr1	ENSDART00000132805
12948615	4.56	4.78	0.66	0.53	-1.17	0.996845	0.999533			chr1
12948619	2.16	2.08	0.18	0.12	1.05	0.308189	0.897439			chr1
12948623	4.15	4.62	0.25	0.51	-1.38	0.049252	0.68562	SI:CH211-205A14.7		chr1	ENSDART00000143053
12948631	5.09	5.14	0.24	0.11	-1.04	0.587459	0.960964	SI:CH211-205A14.7; LOC799598; LOC100537386; LOC100536192; LOC100334676; LOC100334373; LOC100536715; LOC100538049; LOC799602	novel NACHT domain containing protein; protein NLRC3-like; NACHT, LRR and PYD domains-containing protein 12-like	chr1	ENSDART00000143053; XM_001922455; XM_003198371; XM_003199561; XM_002661448; XM_002661492; XM_003201589; ENSDART00000144124; ENSDART00000142860; ENSDART00000151932; ENSDART00000139914; ENSDART00000142050; ENSDART00000135732; ENSDART00000129493
12948639	6.01	5.85	0.42	0.25	1.12	0.234914	0.869364	LOC799598; LOC100538049; LOC100536192; LOC100334676; LOC100334373; LOC100333457; LOC100330349; LOC100536715; SI:CH211-223G7.3; LOC100334255; LOC100535103; LOC100535477	novel NACHT domain containing protein; protein NLRC3-like; novel NACHT domain containing protein-like; NACHT, LRR and PYD domains-containing protein 12-like	chr1	ENSDART00000129493; XM_001922455; XM_003198503; XM_003199561; XM_002661448; XM_002661492; XM_002661689; XM_002661889; XM_003201589; ENSDART00000129996; ENSDART00000144124; ENSDART00000142860; ENSDART00000145036; ENSDART00000131228; ENSDART00000139914
12948643	8.53	8.52	0.22	0.2	1.01	0.552872	0.955795	si:dkeyp-13d11.2; SI:DKEY-17M8.2	si:dkeyp-13d11.2	chr1	XM_003197684; ENSDART00000132318; ENSDART00000108599; ENSDART00000051948; ENSDART00000144033
12948651	5.31	5.41	0.27	0.33	-1.08	0.89096	0.990875	LOC568915	novel protein similar to H.sapiens GALNTL6, UDP-N-acetyl-alpha-D-galactosamine:polypeptide N-acetylgalactosaminyltransferase-like 6 (GALNTL6)	chr1	NM_001145602; ENSDART00000139448; ENSDART00000058574
12948667	8.12	8.06	0.15	0.13	1.05	0.435497	0.935251	galnt7	UDP-N-acetyl-alpha-D-galactosamine: polypeptide N-acetylgalactosaminyltransferase 7	chr1	BC095642; NM_001020641; ENSDART00000079928; ENSDART00000140239; ENSDART00000135666; ENSDART00000114903
12948687	2.26	2.22	0.31	0.2	1.03	0.585337	0.960488	fbxo8	F-box protein 8	chr1	ENSDART00000129583
12948689	5.6	5.98	0.34	0.17	-1.3	0.080536	0.746225	fbxo8	F-box protein 8	chr1	NM_001040307
12948692	5.52	5.38	0.11	0.05	1.11	0.009589	0.460064	cep44	centrosomal protein 44	chr1	NM_001076736; BC124486; ENSDART00000127635; ENSDART00000075086
12948705	4.88	4.81	0.21	0.2	1.05	0.896967	0.990875			chr1
12948707	2.59	2.54	0.14	0.13	1.03	0.710843	0.977349			chr1
12948710	2.15	2.27	0.09	0.06	-1.08	0.049805	0.686301			chr1
12948712	3.51	3.81	0.29	0.34	-1.23	0.294819	0.892292	wdr17	WD repeat domain 17	chr1	NM_001201544; ENSDART00000136300; ENSDART00000110824
12948741	6.27	6.38	0.2	0.2	-1.08	0.76553	0.983666	spcs3	signal peptidase complex subunit 3 homolog (S. cerevisiae)	chr1	BC067570; NM_212948; ENSDART00000129714
12948748	3.33	3.21	0.32	0.28	1.09	0.474472	0.943267			chr1
12948750	3.31	3.24	0.23	0.22	1.05	0.936605	0.993805			chr1
12948752	5.27	5.29	0.19	0.3	-1.02	0.725405	0.979522	odz3; zgc:153720	odd Oz/ten-m homolog 3; zgc:153720	chr1	AB026979; GQ917212; BC122397; NM_130968; ENSDART00000084891; ENSDART00000148701; ENSDART00000137676; ENSDART00000122700; ENSDART00000005592
12948785	9.43	9.33	0.08	0.08	1.07	0.232414	0.869364	irf2a	interferon regulatory factor 2a	chr1	BC066487; NM_207054; ENSDART00000149984; ENSDART00000131954; ENSDART00000130270; ENSDART00000024945
12948799	3.21	3.22	0.32	0.4	-1.01	0.820742	0.987891			chr1
12948801	4.41	4.38	0.28	0.3	1.02	0.929956	0.993293	ing2	inhibitor of growth family, member 2	chr1	BC076023; NM_001002448; ENSDART00000005775; ENSDART00000110880
12948803	4.7	4.69	0.16	0.34	1.01	0.96234	0.995688	sod3b	superoxide dismutase 3, extracellular b	chr1	XM_001332722; ENSDART00000112150
12948805	3.74	4.22	0.45	0.33	-1.39	0.256926	0.87818	aip; LOC100149392	aryl hydrocarbon receptor interacting protein; AH receptor-interacting protein-like	chr1	ENSDART00000016877; ENSDART00000143786
12948821	2.25	2.3	0.09	0.17	-1.04	0.685445	0.97428	sod3b; LOC100329641	superoxide dismutase 3, extracellular b; superoxide dismutase 3, extracellular-like	chr1	XM_001332722; XM_002660520; ENSDART00000132436
12948824	3.19	3.25	0.14	0.19	-1.04	0.56043	0.956606	lgi2b	leucine-rich repeat LGI family, member 2b	chr1	AY309265; NM_001039642; ENSDART00000101623; ENSDART00000113109
12948834	5.71	5.76	0.28	0.26	-1.03	0.990749	0.99922	ccdc149b	coiled-coil domain containing 149b	chr1	BC076093; NM_001002710; ENSDART00000011727; ENSDART00000125414
12948849	2.73	2.44	0.2	0.19	1.22	0.169145	0.830766			chr1
12948851	3	2.97	0.17	0.09	1.02	0.521165	0.950181			chr1
12948853	5.91	5.79	0.18	0.18	1.09	0.568053	0.957765	si:ch211-113e8.11	si:ch211-113e8.11	chr1	XM_692566; ENSDART00000113954
12948858	7.08	7.76	0.43	0.85	-1.6	0.255554	0.87818			chr1
12948861	2.99	3.12	0.3	0.21	-1.09	0.942433	0.993805	zgc:152658	zgc:152658	chr1	BC115337; BC124070; ENSDART00000101640
12948866	2.95	2.88	0.24	0.32	1.04	0.930281	0.993293	zgc:194443	zgc:194443	chr1	BC163647; ENSDART00000138072; ENSDART00000074953
12948871	4.95	4.79	0.3	0.25	1.12	0.452571	0.940352	LOC100537694; SI:CH211-113E8.9	GTPase IMAP family member 7-like	chr1	XM_003197687; ENSDART00000136508; ENSDART00000138886; ENSDART00000142521; ENSDART00000145694
12948881	3.15	3.15	0.18	0.16	-1	0.271621	0.884853	LOC100537727; SI:CH211-113E8.9	sterile alpha motif domain-containing protein 9-like	chr1	XM_003197688; ENSDART00000138886
12948884	2.99	2.94	0.18	0.31	1.04	0.821102	0.987891			chr1
12948886	2.45	2.3	0.19	0.25	1.1	0.662211	0.970002	LOC793379; si:ch211-113e8.5; SI:CH211-113E8.5	GTPase IMAP family member 7-like; si:ch211-113e8.5	chr1	XM_001333095; BC155649; ENSDART00000136849; ENSDART00000101649
12948892	3.86	4.47	0.6	0.55	-1.52	0.249031	0.874233	LOC556115; si:dkey-44g23.9	serine/threonine-protein kinase pim-2-like; si:dkey-44g23.9	chr1	XM_678845; ENSDART00000077796
12948898	4.5	4.25	0.2	0.31	1.19	0.125917	0.800843	faah2a	fatty acid amide hydrolase 2a	chr1	BC076113; NM_001002700; ENSDART00000037553; ENSDART00000149595
12948909	9.99	9.85	0.13	0.1	1.1	0.043821	0.674015	zgc:56493	zgc:56493	chr1	BC049031; ENSDART00000045697; ENSDART00000135501
12948916	3.24	3.22	0.37	0.23	1.01	0.680223	0.973586	si:dkey-265k11.2; SI:DKEY-265K11.2	si:dkey-265k11.2	chr1	XM_680294; ENSDART00000136916; ENSDART00000110014
12948930	3.23	3.36	0.21	0.3	-1.1	0.95143	0.994446	si:dkey-27f16.4	si:dkey-27f16.4	chr1	XM_680202; ENSDART00000138992; ENSDART00000146119; ENSDART00000139878; ENSDART00000101664
12948951	2.83	2.99	0.17	0.23	-1.12	0.371842	0.919678	MAML3		chr1	ENSDART00000114659
12948953	2.43	2.32	0.19	0.11	1.08	0.345449	0.910939			chr1
12948955	4.19	4.12	0.34	0.1	1.05	0.599003	0.961903			chr1
12948957	8.06	8.04	0.11	0.07	1.01	0.768949	0.983677	scoca	short coiled-coil protein a	chr1	BC124730; NM_001077559; ENSDART00000122059; ENSDART00000137047; ENSDART00000135578
12948965	4.55	4.65	0.17	0.21	-1.07	0.439245	0.936543	clgn	calmegin	chr1	BC124496; NM_001077541; ENSDART00000101671
12948967	3.51	3.38	0.38	0.39	1.1	0.770572	0.983971			chr1
12948969	3.36	3.2	0.27	0.33	1.12	0.512361	0.949134			chr1
12948971	8.09	8.11	0.17	0.16	-1.02	0.844631	0.989269	naa15b	N(alpha)-acetyltransferase 15, NatA auxiliary subunit b	chr1	ENSDART00000133343; ENSDART00000040798; ENSDART00000130490
12948993	3.7	3.57	0.27	0.21	1.09	0.185237	0.843184	LOC797949	ras-related protein Rab-33B-like	chr1	XM_001338366
12948995	2.97	3.12	0.35	0.15	-1.1	0.935101	0.993746			chr1
12948998	4.96	5.11	0.11	0.24	-1.11	0.039694	0.659394	htra3a	HtrA serine peptidase 3a	chr1	ENSDART00000147672; ENSDART00000080563
12949006	5.84	5.6	0.45	0.19	1.18	0.814699	0.987891	LOC557394	G-protein coupled receptor 26-like	chr1	XM_680463; ENSDART00000111656
12949010	3.56	3.75	0.32	0.31	-1.14	0.491191	0.945655	cpz	carboxypeptidase Z	chr1	XM_680621; ENSDART00000147497; ENSDART00000109165
12949022	5.95	6.07	0.23	0.21	-1.09	0.362896	0.91654			chr1
12949027	2.64	2.63	0.12	0.19	1	0.313454	0.899939	hmx4	H6 family homeobox 4	chr1	BC122454; NM_001045371; ENSDART00000027463
12949029	2.52	2.55	0.28	0.15	-1.03	0.672017	0.972277			chr1
12949031	8.49	8.44	0.36	0.29	1.03	0.714925	0.977706	lrpap1	low density lipoprotein receptor-related protein associated protein 1	chr1	BC049517; NM_201306; ENSDART00000145272; ENSDART00000043552
12949041	3.09	2.93	0.25	0.18	1.12	0.316677	0.900743			chr1
12949043	2.15	2.16	0.26	0.11	-1	0.79309	0.985557			chr1
12949045	6.42	6.22	0.22	0.45	1.15	0.4163	0.930759	htt	huntingtin	chr1	ENSDART00000074777
12949048	6.92	6.93	0.29	0.31	-1.01	0.960664	0.995447			chr1
12949054	3.52	3.61	0.26	0.41	-1.07	0.645054	0.968432			chr1
12949056	3.47	3.54	0.32	0.16	-1.05	0.788596	0.985501	LOC100535154; si:ch211-89o9.4	uncharacterized LOC100535154; si:ch211-89o9.4	chr1	XM_003197693; ENSDART00000148251
12949059	2.67	2.65	0.22	0.28	1.01	0.999217	0.999758	LOC100535154; si:ch211-89o9.4	uncharacterized LOC100535154; si:ch211-89o9.4	chr1	XM_003197693; ENSDART00000148251; ENSDART00000144639
12949062	2.78	2.66	0.18	0.21	1.09	0.862463	0.989269	si:ch211-89o9.4; LOC100535154	si:ch211-89o9.4; uncharacterized LOC100535154	chr1	NM_001145593; ENSDART00000148251; ENSDART00000139521
12949071	8	8.05	0.1	0.1	-1.04	0.106859	0.781396	paip2b	poly(A) binding protein interacting protein 2B	chr1	BC059597; NM_200766; ENSDART00000010211; ENSDART00000135280; ENSDART00000122333
12949081	4.39	4.38	0.16	0.15	1.01	0.882611	0.990083	dok1a	docking protein 1a	chr1	XM_682484; ENSDART00000134626; ENSDART00000142967; ENSDART00000109925
12949095	7.06	7.04	0.17	0.15	1.02	0.995392	0.999533	si:ch211-89o9.6	si:ch211-89o9.6	chr1	XM_682563; ENSDART00000142508; ENSDART00000114449
12949107	5.44	5.1	0.28	0.17	1.27	0.050123	0.686916	zgc:163052	zgc:163052	chr1	XM_002660524; BC139705; ENSDART00000146310; ENSDART00000114230
12949120	4	3.96	0.36	0.21	1.02	0.888838	0.990849			chr1
12949122	3.38	3.39	0.23	0.13	-1.01	0.666498	0.971116	CABZ01060296.1		chr1	ENSDART00000126345
12949127	6.74	6.67	0.35	0.25	1.05	0.314482	0.90024	LOC100536106	uncharacterized LOC100536106	chr1	XM_003197696
12949134	3.12	3.1	0.23	0.12	1.01	0.643349	0.968091	LOC565594	uncharacterized LOC565594	chr1	XM_003197694; ENSDART00000134754; ENSDART00000139175
12949140	8.74	8.64	0.16	0.05	1.07	0.279215	0.886111	LOC797788; SI:DKEY-56E3.3	uncharacterized LOC797788	chr1	BC091926; ENSDART00000111367
12949149	6.49	6.63	0.18	0.21	-1.11	0.070471	0.729142	mogs	mannosyl-oligosaccharide glucosidase	chr1	BC129197; BC153386; NM_001080190; ENSDART00000132189; ENSDART00000084708
12949155	3.68	3.49	0.34	0.28	1.14	0.721841	0.979045	LOC797711; EGR4 (2 of 2)	uncharacterized LOC797711; early growth response 4	chr1	XM_001338141; ENSDART00000109638
12949160	3.54	3.98	0.23	0.22	-1.35	0.019059	0.558821	LOC797711	uncharacterized LOC797711	chr1	XM_001338141
12949166	5.19	5.18	0.32	0.25	1.01	0.635895	0.96704	fbxo41	F-box protein 41	chr1	XM_691106; ENSDART00000145789; ENSDART00000113650
12949182	3.48	3.11	0.41	0.16	1.29	0.369989	0.91899			chr1
12949186	2.33	2.32	0.11	0.12	1.01	0.833765	0.988837			chr1
12949188	3.96	4.13	0.07	0.27	-1.13	0.856621	0.989269	smox; SMOX	spermine oxidase	chr1	BC044478; BC066413; BC164966; NM_201502; ENSDART00000053685; ENSDART00000148388; ENSDART00000124874; ENSDART00000136879; ENSDART00000145170
12949201	3.88	3.63	0.19	0.24	1.18	0.095328	0.770509	si:dkey-37g12.1; SI:DKEY-37G12.1	si:dkey-37g12.1	chr1	XM_001337009; ENSDART00000140845; ENSDART00000084735
12949224	3.45	3.41	0.23	0.3	1.03	0.948998	0.994219	LOC797212	5-hydroxytryptamine receptor 4-like	chr1	XM_001337635
12949226	2.5	2.59	0.17	0.22	-1.07	0.90647	0.991503			chr1
12949229	6.01	5.96	0.14	0.23	1.03	0.754045	0.981655	ctnna2	catenin (cadherin-associated protein), alpha 2	chr1	BC131855; BC153431; NM_001159372; ENSDART00000138740; ENSDART00000101306; ENSDART00000143871; ENSDART00000137609; ENSDART00000148371; ENSDART00000110860; ENSDART00000017139; ENSDART00000101311
12949250	2.32	2.34	0.2	0.21	-1.01	0.684991	0.974105			chr1
12949252	3.1	3.2	0.15	0.28	-1.07	0.34586	0.910939			chr1
12949254	2.63	2.58	0.18	0.19	1.04	0.902289	0.991057			chr1
12949256	2.72	2.54	0.17	0.29	1.14	0.236028	0.869812			chr1
12949258	2.9	2.76	0.14	0.09	1.1	0.058823	0.704402			chr1
12949260	7.99	7.92	0.13	0.12	1.05	0.763091	0.983397	cisd2	CDGSH iron sulfur domain 2	chr1	AY394933; BC053280; NM_200383; ENSDART00000074604; ENSDART00000137791
12949266	3.85	3.54	0.33	0.15	1.23	0.151649	0.819054	si:dkey-22i16.7	si:dkey-22i16.7	chr1	XM_701519; ENSDART00000132038
12949270	5.4	5.36	0.37	0.32	1.03	0.829303	0.988833	LOC100002244	serine/threonine-protein kinase pim-2-like	chr1	ENSDART00000131337; ENSDART00000114781
12949279	3.4	3.46	0.15	0.3	-1.05	0.81924	0.987891	si:ch73-109d9.1	si:ch73-109d9.1	chr1	XM_001340010; ENSDART00000148932
12949285	8.7	8.36	0.11	0.04	1.27	3e-05	0.059083	LOC799968	zinc finger protein 192-like	chr1	XM_001340227
12949290	3.49	3.52	0.17	0.19	-1.02	0.625865	0.965891	slc43a3a	solute carrier family 43, member 3a	chr1	BC054919; NM_001201344; ENSDART00000083213
12949303	2.28	2.34	0.25	0.21	-1.04	0.698446	0.976079			chr1
12949305	10.28	10.31	0.16	0.07	-1.02	0.706902	0.976654	CT583626.2		chr1	ENSDART00000127839; ENSDART00000111490
12949323	11.8	11.69	0.18	0.09	1.08	0.173078	0.833172	ctnnd1	catenin (cadherin-associated protein), delta 1	chr1	BC161672
12949325	2.93	3	0.28	0.18	-1.05	0.794148	0.985557			chr1
12949336	2.79	2.85	0.15	0.24	-1.05	0.602308	0.962655	LOC100149245; LOC100148252; si:ch211-165a10.3	calcium-dependent protein kinase 2-like; serine/threonine-protein kinase Pim-3-like; si:ch211-165a10.3	chr1	XR_084204; ENSDART00000146032; ENSDART00000131222; ENSDART00000142410
12949342	4.08	4.24	0.45	0.56	-1.12	0.529313	0.951503	BTBD18 (1 of 2)	BTB (POZ) domain containing 18	chr1	ENSDART00000125123
12949345	4.36	4.5	0.09	0.26	-1.1	0.054193	0.693985	timm10	translocase of inner mitochondrial membrane 10 homolog (yeast)	chr1	BC075785; NM_001002678; ENSDART00000100321
12949352	5.09	5.17	0.16	0.23	-1.05	0.730418	0.980191	unc93b1	unc-93 homolog B1 (C. elegans)	chr1	XM_002660536; BC151959; ENSDART00000025145
12949365	4.11	4.2	0.3	0.13	-1.07	0.829838	0.988833	crybb1l2	crystallin, beta B1, like 2	chr1	BC150394; NM_001100437; ENSDART00000100309; ENSDART00000127380; ENSDART00000127087
12949372	2.43	2.57	0.27	0.24	-1.1	0.863021	0.98927			chr1
12949374	4.75	4.87	0.27	0.15	-1.09	0.093878	0.768307	rtn4rl2a	reticulon 4 receptor-like 2 a	chr1	AY263332; BC162356; BC162359; NM_203479; ENSDART00000073736
12949378	8.46	8.62	0.12	0.27	-1.11	0.187487	0.843927	zdhhc5a	zinc finger, DHHC-type containing 5a	chr1	ENSDART00000147702
12949381	8.78	8.84	0.12	0.2	-1.04	0.603905	0.96268	zdhhc5a	zinc finger, DHHC-type containing 5a	chr1	AY871210; NM_001039640; ENSDART00000147702; ENSDART00000149764; ENSDART00000135644; ENSDART00000003497
12949395	4.62	4.88	0.54	0.37	-1.2	0.729711	0.980191	med19b	mediator complex subunit 19b	chr1	AY648741; BC092743; BC165088; NM_001003416; ENSDART00000137980; ENSDART00000003022
12949404	4.95	4.74	0.54	0.33	1.16	0.79369	0.985557	ssrp1b	structure specific recognition protein 1b	chr1	BC077083; ENSDART00000131296; ENSDART00000142187; ENSDART00000100268; ENSDART00000003895
12949420	3.63	3.68	0.2	0.18	-1.03	0.591724	0.961286	p2rx3b	purinergic receptor P2X, ligand-gated ion channel, 3b	chr1	AY292651; BC095293; NM_198986; ENSDART00000133926; ENSDART00000148758; ENSDART00000049701
12949434	2.31	2.39	0.22	0.12	-1.06	0.38874	0.923044	si:dkey-9i23.4	si:dkey-9i23.4	chr1	NM_001145608; ENSDART00000073717; ENSDART00000146718
12949440	2.92	2.81	0.28	0.26	1.08	0.131904	0.807022	si:dkey-9i23.5	si:dkey-9i23.5	chr1	NM_001145609; ENSDART00000145895; ENSDART00000131280
12949446	3.95	4.23	0.59	0.27	-1.21	0.449451	0.939102	tmem187	transmembrane protein 187	chr1	XM_001341435; ENSDART00000073712
12949449	9.44	9.49	0.07	0.08	-1.04	0.271542	0.884853	ndufs8a	NADH dehydrogenase (ubiquinone) Fe-S protein 8a	chr1	BC058299; BC065459; NM_213139; ENSDART00000059227
12949457	4.35	4.09	0.36	0.32	1.2	0.155705	0.820789	zgc:165520	zgc:165520	chr1	BC142838; ENSDART00000142091; ENSDART00000146962; ENSDART00000108875
12949472	8.21	8.23	0.12	0.08	-1.02	0.476679	0.944032	kdm2aa	lysine (K)-specific demethylase 2Aa	chr1	NM_001081692; BC128874; BC129321; ENSDART00000147357; ENSDART00000135067; ENSDART00000083127; ENSDART00000106684; ENSDART00000083103
12949505	6.57	6.7	0.1	0.25	-1.09	0.626003	0.965923	LOC100535483; si:dkey-9i23.11	uncharacterized LOC100535483; si:dkey-9i23.11	chr1	XM_003197709; ENSDART00000142820; ENSDART00000135566
12949511	6.63	6.89	0.26	0.17	-1.19	0.048734	0.684965	si:dkey-9i23.11; LOC100535483	si:dkey-9i23.11; uncharacterized LOC100535483	chr1	XM_003197700; ENSDART00000142820; ENSDART00000140402
12949521	3.56	3.64	0.16	0.25	-1.06	0.429541	0.93321	si:dkey-9i23.16	si:dkey-9i23.16	chr1	NM_001145611; ENSDART00000141145; ENSDART00000148983
12949528	7.93	7.89	0.18	0.13	1.03	0.998784	0.999758	zgc:153996	zgc:153996	chr1	BC127403; NM_001077785; ENSDART00000067621
12949534	3.74	3.71	0.14	0.13	1.02	0.653457	0.969444	LOC100002045	transmembrane protein 132D-like	chr1	XM_001341888; ENSDART00000126296
12949546	8.89	8.91	0.14	0.13	-1.01	0.200373	0.849845	dnaja1l	DnaJ (Hsp40) homolog, subfamily A, member 1, like	chr1	BC044445; BC165559; NM_199662; ENSDART00000021336
12949556	5.25	5.01	0.28	0.24	1.19	0.047745	0.681718	btr01	bloodthirsty-related gene family, member 1	chr1	XM_686415; ENSDART00000073689
12949563	3.69	3.68	0.14	0.19	1	0.657804	0.96949	LOC562078; C20orf27 (2 of 2)	uncharacterized LOC562078; chromosome 20 open reading frame 27	chr1	BC076345; ENSDART00000129819
12949568	3.31	3.12	0.19	0.15	1.14	0.946861	0.994137	LOC100538303	uncharacterized LOC100538303	chr1	XM_003197702; ENSDART00000142702; ENSDART00000101347
12949582	3.12	2.94	0.26	0.18	1.13	0.241955	0.871747			chr1
12949584	5.34	5.58	0.23	0.2	-1.18	0.035248	0.640225	si:ch211-239f4.1; LOC100535719	si:ch211-239f4.1; zinc finger protein Gfi-1b-like	chr1	XM_689590; XM_003197710; BC153970; ENSDART00000125037; ENSDART00000074683; ENSDART00000125276
12949605	3.81	3.79	0.4	0.21	1.01	0.916161	0.991992	emp1	epithelial membrane protein 1	chr1	NM_001256730; ENSDART00000132210; ENSDART00000148906; ENSDART00000132366; ENSDART00000101477
12949614	3.94	3.71	0.15	0.19	1.18	0.188663	0.843927	si:ch211-243a20.3	si:ch211-243a20.3	chr1	NM_001145709; ENSDART00000145486
12949619	6.83	7.26	0.27	0.27	-1.35	0.032526	0.630193			chr1
12949621	2.62	2.55	0.33	0.29	1.05	0.664623	0.970731			chr1
12949623	9.94	10.06	0.17	0.27	-1.08	0.414261	0.929551	atf7ip	activating transcription factor 7 interacting protein	chr1	BC125844; BC164574; NM_001077603; ENSDART00000135089; ENSDART00000149155; ENSDART00000101452
12949627	3.04	3.18	0.17	0.52	-1.1	0.303057	0.89581			chr1
12949629	3.32	3.69	0.3	0.3	-1.29	0.013683	0.507333			chr1
12949631	4.83	4.72	0.27	0.29	1.08	0.442447	0.93771	trappc5	trafficking protein particle complex 5	chr1	BC076327; NM_001002482; ENSDART00000038574; ENSDART00000141144; ENSDART00000149565
12949637	8.72	8.81	0.13	0.11	-1.06	0.218138	0.859903	mcoln1a; MCOLN1	mucolipin 1a	chr1	JF499898; ENSDART00000146101; ENSDART00000019646
12949655	10.42	10.31	0.16	0.13	1.08	0.192936	0.845718	si:ch211-214c7.4; LOC100536568	si:ch211-214c7.4; uncharacterized LOC100536568	chr1	XM_684096; ENSDART00000143363; ENSDART00000101413
12949664	2.82	2.95	0.2	0.2	-1.1	0.972034	0.996349			chr1
12949666	4.73	4.64	0.16	0.13	1.06	0.503357	0.947855	LOC560840	uncharacterized LOC560840	chr1	XM_684239; ENSDART00000132555; ENSDART00000084512
12949688	8.88	8.8	0.14	0.06	1.06	0.284957	0.887883	map2k7	mitogen-activated protein kinase kinase 7	chr1	AB438980; NM_001190306; ENSDART00000148086; ENSDART00000048191
12949700	5.54	5.75	0.25	0.2	-1.16	0.274888	0.8855			chr1
12949702	5.14	5.32	0.35	0.15	-1.13	0.364512	0.917437	LOC560986	novel protein similar to H.sapiens PNPLA6, patatin-like phospholipase domain containing 6 (PNPLA6)	chr1	ENSDART00000144735
12949707	4.19	4.47	0.26	0.46	-1.22	0.363394	0.916668	lipt1	lipoyltransferase 1	chr1	BC124156; NM_001075102; ENSDART00000033669
12949709	8.77	8.84	0.16	0.11	-1.04	0.581622	0.95992	eif5b	eukaryotic translation initiation factor 5B	chr1	BC154000; ENSDART00000144245; ENSDART00000074689
12949733	7.13	7.35	0.31	0.16	-1.17	0.0803	0.74555	arhgef7b	Rho guanine nucleotide exchange factor (GEF) 7b	chr1	DQ656108; DQ656109; BC086736; BC165668; NM_001008624; ENSDART00000108528; ENSDART00000042086
12949754	4.85	4.59	0.11	0.26	1.2	0.260613	0.880544	LOC100536303; LOC799607; SI:CH211-138G9.2; LOC799644; LOC100002818; LOC100150106; LOC100002244	serine/threonine-protein kinase pim-2-like; proto-oncogene serine/threonine-protein kinase pim-1-like	chr1	XM_003199727; XM_001339907; ENSDART00000132705; ENSDART00000074572; ENSDART00000143908; ENSDART00000122362; ENSDART00000131337; ENSDART00000114781
12949764	5.01	5.06	0.23	0.27	-1.03	0.72928	0.980144	sox1b	SRY-box containing gene 1b	chr1	BC128786; AB242328; BC154495; NM_001037662; ENSDART00000010894
12949767	3.54	3.24	0.18	0.14	1.23	0.024355	0.591549			chr1
12949770	3.4	3.51	0.18	0.16	-1.08	0.280896	0.886622	atp11a	ATPase, class VI, type 11A	chr1	ENSDART00000150029
12949772	8.56	8.61	0.13	0.24	-1.04	0.956086	0.994835	tubgcp3	tubulin, gamma complex associated protein 3	chr1	NM_001004513; ENSDART00000143228; ENSDART00000042064
12949796	5.93	5.65	0.26	0.5	1.22	0.189051	0.843996	mcf2la; MCF2L	mcf.2 cell line derived transforming sequence-like a	chr1	XM_001922148; ENSDART00000114083; ENSDART00000144821
12949820	9.83	9.64	0.1	0.16	1.14	0.092297	0.765736	cab39l	calcium binding protein 39-like	chr1	BC085674; NM_001007327; ENSDART00000132861; ENSDART00000053240
12949832	4.89	5.15	0.13	0.17	-1.19	0.074516	0.736283	arl11	ADP-ribosylation factor-like 11	chr1	BC045903; BC164871; NM_199693; ENSDART00000053221
12949834	3.8	3.66	0.25	0.38	1.11	0.878169	0.989492			chr1
12949840	3.11	3.18	0.28	0.37	-1.05	0.953739	0.994821	TMPRSS3 (3 of 3)	transmembrane protease, serine 3	chr1	ENSDART00000132843; ENSDART00000053099
12949852	4.62	4.75	0.21	0.35	-1.09	0.728943	0.980144	cryzl1	crystallin, zeta (quinone reductase)-like 1	chr1	BC075946; NM_001002633; ENSDART00000143825; ENSDART00000036783; ENSDART00000143038
12949867	7.49	7.43	0.08	0.21	1.04	0.975965	0.996779	cbr1	carbonyl reductase 1	chr1	BC054914; NM_194406; ENSDART00000053152
12949872	9.91	9.88	0.13	0.21	1.02	0.943418	0.993805	LOC100538191; morc3b	uncharacterized LOC100538191; MORC family CW-type zinc finger 3b	chr1	XM_003197712; ENSDART00000074450; ENSDART00000137448
12949890	10.45	10.51	0.04	0.11	-1.04	0.024803	0.595088	bcl9	B-cell CLL/lymphoma 9	chr1	AY296060; BC171666; NM_001005604; ENSDART00000053284; ENSDART00000113559
12949904	2.92	2.98	0.18	0.19	-1.05	0.260944	0.880608	cx44.1	connexin 44.1	chr1	DQ990915; DQ990916; DQ990917; BC095304; NM_131809; ENSDART00000126904; ENSDART00000007262
12949909	3.41	3.35	0.12	0.1	1.05	0.169063	0.830616	fstl1a	follistatin-like 1a	chr1	DQ317970; BC092990; NM_001017860; ENSDART00000015046
12949919	4.36	4.14	0.36	0.34	1.16	0.970691	0.996349	lrrc58a	leucine rich repeat containing 58a	chr1	NM_001145622; ENSDART00000114746; ENSDART00000140846
12949925	6.26	6.07	0.29	0.1	1.14	0.082535	0.749766	obfc1	oligonucleotide/oligosaccharide-binding fold containing 1	chr1	BC053298; NM_200389; ENSDART00000027624
12949935	3.72	3.8	0.18	0.25	-1.06	0.232166	0.869125	sh3pxd2aa	SH3 and PX domains 2Aa	chr1	NM_001160022; ENSDART00000084457; ENSDART00000109244
12949951	5.42	5.43	0.13	0.24	-1	0.776046	0.984126	ccdc147	coiled-coil domain containing 147	chr1	NM_001077556; BC154489; ENSDART00000110335; ENSDART00000101066
12949969	5.46	5.68	0.17	0.13	-1.17	0.03028	0.619459	sorcs3; CABZ01076351.1	sortilin-related VPS10 domain containing receptor 3	chr1	XM_003197716; ENSDART00000110573
12949992	2.31	2.23	0.3	0.48	1.06	0.94314	0.993805			chr1
12949995	3.36	3.31	0.22	0.19	1.04	0.396829	0.925683	SI:CH211-112B1.1		chr1	ENSDART00000150459
12949999	6.36	6.47	0.08	0.16	-1.08	0.442731	0.937747	caly	calcyon neuron-specific vesicular protein	chr1	XM_003197718; BC095258; ENSDART00000137179; ENSDART00000052272
12950006	5.04	5.25	0.24	0.25	-1.16	0.200513	0.849845	msxb	muscle segment homeobox B	chr1	BC095311; BC165505; NM_131260; ENSDART00000008468
12950009	8.99	8.93	0.09	0.05	1.04	0.307639	0.897439	taf5	TAF5 RNA polymerase II, TATA box binding protein (TBP)-associated factor	chr1	BC107956; BC129310; NM_001037431; ENSDART00000015007
12950021	10.09	9.95	0.11	0.06	1.1	0.091111	0.765357	pdcd11	programmed cell death 11	chr1	ENSDART00000124833; ENSDART00000074342
12950054	2.52	2.52	0.2	0.15	-1	0.767579	0.983666	LOC794408	uncharacterized LOC794408	chr1	XM_001334343; ENSDART00000052998
12950057	4.02	4.17	0.03	0.27	-1.11	0.174944	0.834821	col17a1a	collagen, type XVII, alpha 1a	chr1	NM_001145565; ENSDART00000142957; ENSDART00000101004
12950090	4.55	4.67	0.31	0.32	-1.08	0.698321	0.976059	tsga10	testis specific, 10	chr1	NM_001077289; BC124201; BC124610; ENSDART00000140380; ENSDART00000074380; ENSDART00000143797; ENSDART00000148117; ENSDART00000108894; ENSDART00000101017
12950113	4.52	4.56	0.25	0.29	-1.03	0.877921	0.989463	si:ch211-149l1.2	si:ch211-149l1.2	chr1	XM_695112; ENSDART00000136747; ENSDART00000140824; ENSDART00000108523
12950127	4.42	4.47	0.07	0.12	-1.03	0.52507	0.950909			chr1
12950131	7.9	7.81	0.19	0.15	1.07	0.653689	0.969444	lef1	lymphocyte enhancer binding factor 1	chr1	AF136454; BC162097; NM_131426; ENSDART00000132405; ENSDART00000047876
12950143	4.66	4.82	0.19	0.21	-1.12	0.267451	0.883912	hadh	hydroxyacyl-Coenzyme A dehydrogenase	chr1	BC075768; NM_001003515; ENSDART00000050603
12950145	3.4	3.35	0.48	0.2	1.03	0.681078	0.973586			chr1
12950147	7.17	7.14	0.17	0.14	1.02	0.994885	0.999533	gstcd	glutathione S-transferase, C-terminal domain containing	chr1	NM_001024462; BC091452; ENSDART00000133255; ENSDART00000134661; ENSDART00000150517; ENSDART00000053016; ENSDART00000006394; ENSDART00000124185
12950164	4.71	4.92	0.3	0.37	-1.16	0.274301	0.8855	npnt	nephronectin	chr1	NM_001145580; JN624844; JN624845; ENSDART00000018469; ENSDART00000134988; ENSDART00000135780
12950179	2.87	3.05	0.17	0.23	-1.14	0.12517	0.800349			chr1
12950181	2.59	2.62	0.16	0.13	-1.02	0.922607	0.992706			chr1
12950183	6.39	6.34	0.24	0.15	1.04	0.912193	0.991734	aimp1	aminoacyl tRNA synthetase complex-interacting multifunctional protein 1	chr1	BC122449; BC164340; NM_001045851; ENSDART00000084184
12950191	3.77	3.59	0.17	0.09	1.13	0.039983	0.660465			chr1
12950193	2.94	2.9	0.39	0.35	1.03	0.685087	0.974191	CR855327.1		chr1	ENSDART00000121738
12950195	5.14	4.87	0.46	0.2	1.21	0.907237	0.991511	pkd2	polycystic kidney disease 2	chr1	DQ175629; AY618926; NM_001002310; ENSDART00000020412
12950210	3.96	3.63	0.23	0.14	1.25	0.141103	0.810487	si:ch73-190m4.1	si:ch73-190m4.1	chr1	XM_683371; ENSDART00000111114
12950233	6.51	6.29	0.15	0.21	1.17	0.054085	0.693985	herc3	hect domain and RLD 3	chr1	NM_001145624; ENSDART00000141977; ENSDART00000112994
12950255	6.32	6.33	0.34	0.46	-1.01	0.919528	0.992138	otx1a	orthodenticle homolog 1a	chr1	D26174; BC076432; NM_131215; ENSDART00000006538; ENSDART00000150420
12950260	8.13	7.99	0.07	0.11	1.11	0.025366	0.59862	mdh1a	malate dehydrogenase 1a, NAD (soluble)	chr1	AY161294; AY391437; BC053158; NM_199947; ENSDART00000150353; ENSDART00000022290; ENSDART00000140982; ENSDART00000039968; ENSDART00000140657; ENSDART00000012842
12950274	6.21	5.81	0.71	0.55	1.32	0.967411	0.996349	ugp2a	UDP-glucose pyrophosphorylase 2a	chr1	NM_001145557; ENSDART00000010449
12950285	2.3	2.3	0.18	0.05	1	0.844158	0.989269			chr1
12950289	9.17	9.27	0.08	0.05	-1.07	0.039227	0.657794	dpy30	dpy-30 homolog (C. elegans)	chr1	BC076125; NM_001002438; ENSDART00000024743; ENSDART00000134065
12950296	3.96	4.15	0.24	0.19	-1.14	0.167604	0.828834			chr1
12950298	3.9	3.73	0.21	0.15	1.13	0.45415	0.940364	srd5a2a	steroid-5-alpha-reductase, alpha polypeptide 2a	chr1	BC076038; BC093267; BC095069; BC164829; NM_001017703; ENSDART00000064007; ENSDART00000123527; ENSDART00000140655
12950310	3.35	3.33	0.16	0.12	1.02	0.847204	0.989269			chr1
12950312	7.94	8.04	0.11	0.15	-1.07	0.410137	0.927681	btbd3a	BTB (POZ) domain containing 3a	chr1	NM_001145581; ENSDART00000132244; ENSDART00000014970; ENSDART00000132141
12950320	3.63	3.94	0.49	0.5	-1.24	0.411736	0.928442			chr1
12950323	2.35	2.4	0.18	0.18	-1.04	0.704231	0.976654			chr1
12950325	5.41	5.35	0.19	0.37	1.04	0.984384	0.9983	esf1	ESF1, nucleolar pre-rRNA processing protein, homolog (S. cerevisiae)	chr1	ENSDART00000141856
12950328	4.08	4.25	0.33	0.18	-1.12	0.355631	0.914588	esf1	ESF1, nucleolar pre-rRNA processing protein, homolog (S. cerevisiae)	chr1	NM_199745; ENSDART00000146612
12950331	5.79	5.92	0.14	0.17	-1.09	0.441931	0.937541	ndufaf5	NADH dehydrogenase (ubiquinone) complex I, assembly factor 5	chr1	BC134146; NM_001082894; ENSDART00000138878; ENSDART00000088092
12950343	2.99	3.15	0.24	0.2	-1.11	0.667456	0.971531			chr1
12950345	5	5.06	0.22	0.26	-1.04	0.790949	0.985557	si:ch211-212h16.3	si:ch211-212h16.3	chr1	XM_001337092; ENSDART00000063938
12950371	6.95	6.86	0.15	0.14	1.07	0.352877	0.914087	LOC795933	cysteine protease ATG4D-like	chr1	XM_001333057; ENSDART00000152289; ENSDART00000063936
12950382	9.11	9.03	0.15	0.14	1.06	0.144453	0.811961	actr2a	ARP2 actin-related protein 2a homolog (yeast)	chr1	BC055220; NM_213499; ENSDART00000074294
12950392	4.27	4.59	0.2	0.28	-1.26	0.134515	0.807565	meis4.1a; meis4.1b	myeloid ecotropic viral integration site 4.1a; myeloid ecotropic viral integration site 4.1b	chr1	AF376049; AF382395; BC056317; BC065977; NM_131897; ENSDART00000146352; ENSDART00000028018; ENSDART00000139705; ENSDART00000150433
12950407	7.32	7.21	0.15	0.09	1.08	0.055322	0.694888	etaa1	Ewing tumor-associated antigen 1	chr1	BC153950; NM_001111157; ENSDART00000152789; ENSDART00000112177
12950416	4.73	4.79	0.14	0.06	-1.04	0.928225	0.993293	cnrip1a	cannabinoid receptor interacting protein 1a	chr1	BC078325; NM_001003607; ENSDART00000130828
12950420	5.2	5.28	0.14	0.17	-1.06	0.709135	0.97709	LOC100537883	f-box only protein 48-like	chr1	XM_003197725
12950423	6.99	6.83	0.16	0.2	1.12	0.201911	0.851124	zgc:165656	zgc:165656	chr1	ENSDART00000152767
12950426	8.13	8.23	0.13	0.11	-1.07	0.592564	0.961286			chr1
12950428	7.28	7.44	0.14	0.12	-1.12	0.162173	0.825549	APLF	aprataxin and PNKP like factor	chr1	ENSDART00000152537; ENSDART00000129213
12950435	8.38	8.44	0.15	0.11	-1.04	0.900719	0.991029	prdx2	peroxiredoxin 2	chr1	BC076347; NM_001002468; ENSDART00000040397
12950444	4.28	4.11	0.3	0.23	1.12	0.113865	0.788665			chr1
12950449	4.48	4.45	0.13	0.05	1.02	0.787318	0.985218	dand5	DAN domain family, member 5	chr1	AB110416; NM_212969; ENSDART00000052992
12950452	5.06	4.98	0.31	0.15	1.05	0.466869	0.94247	nfixa; NFIXA	nuclear factor I/Xa	chr1	XM_678243; ENSDART00000135861; ENSDART00000121795
12950464	2.13	2.23	0.19	0.13	-1.07	0.86373	0.98927			chr1
12950467	7.63	7.73	0.12	0.23	-1.07	0.502162	0.947523	rnf11a	ring finger protein 11a	chr1	BC053118; NM_201021; ENSDART00000142973; ENSDART00000018817
12950475	9.72	9.61	0.07	0.07	1.07	0.06936	0.727115	asna1	arsA arsenite transporter, ATP-binding, homolog 1 (bacterial)	chr1	BC049477; BC071461; NM_001002298; ENSDART00000007079; ENSDART00000074265
12950486	4.7	4.51	0.28	0.09	1.14	0.258105	0.878631	best2	bestrophin 2	chr1	XM_690505; ENSDART00000111165
12950497	2.24	2.29	0.23	0.11	-1.03	0.544999	0.954691			chr1
12950499	2.54	2.7	0.2	0.36	-1.11	0.59522	0.961581	MUC22 (3 of 3)	mucin 22	chr1	ENSDART00000128834
12950511	2.47	2.63	0.11	0.13	-1.11	0.037244	0.647253	LOC100535301	uncharacterized LOC100535301	chr1	XM_003197731
12950516	10.21	10.43	0.61	0.57	-1.16	0.528182	0.951267	SI:CH211-217K17.9		chr1	ENSDART00000144025
12950520	8.65	8.85	0.74	0.69	-1.15	0.616095	0.964595	si:ch211-217k17.9	si:ch211-217k17.9	chr1	XM_001920369; ENSDART00000143225; ENSDART00000150734
12950525	2.94	2.98	0.22	0.26	-1.03	0.703287	0.976654	zgc:194101	zgc:194101	chr1	ENSDART00000111256
12950528	2.7	2.58	0.12	0.21	1.09	0.294308	0.891874			chr1
12950530	2.44	2.46	0.15	0.15	-1.02	0.587007	0.960857	si:ch211-217k17.11	si:ch211-217k17.11	chr1	XM_001339238
12950533	2.87	2.94	0.09	0.24	-1.05	0.556962	0.95595			chr1
12950535	5.33	5.12	0.25	0.08	1.16	0.18752	0.843927	glb1	galactosidase, beta 1	chr1	BC092166; BC165636; NM_001017547; ENSDART00000124682; ENSDART00000033761
12950556	9.28	9.16	0.15	0.11	1.09	0.169053	0.830616	zgc:100913; LOC554386	zgc:100913; novel protein similar to claudin domain containing 1 (CLDND1, zgc:100913)	chr1	BC079497; ENSDART00000074231
12950563	7.8	7.86	0.21	0.24	-1.04	0.602479	0.96267			chr1
12950565	2.66	2.9	0.12	0.24	-1.18	0.441657	0.937541	LOC100535187	uncharacterized LOC100535187	chr1	XR_117589
12950574	4.44	4.29	0.09	0.3	1.11	0.278449	0.8855	tacr3l	tachykinin receptor 3-like	chr1	JF317293; NM_001256635; ENSDART00000003278
12950581	5.22	5.21	0.21	0.26	1	0.351687	0.913927	ABCA1A		chr1	ENSDART00000139378; ENSDART00000142465
12950617	9.32	9.19	0.06	0.12	1.09	0.067834	0.726022	slc44a1a	solute carrier family 44, member 1a	chr1	XM_002660581; ENSDART00000134658; ENSDART00000011725
12950633	5.66	5.52	0.18	0.28	1.1	0.208532	0.855683	aptx	aprataxin	chr1	ENSDART00000029252
12950640	8.43	8.42	0.07	0.13	1.01	0.901047	0.991029	osbp	oxysterol binding protein	chr1	NM_001145585; ENSDART00000141530; ENSDART00000031301
12950658	3.74	3.85	0.14	0.19	-1.08	0.429341	0.93321	LOC100000469	uncharacterized LOC100000469	chr1	XM_003197730; ENSDART00000134180
12950662	3.37	3.29	0.17	0.31	1.05	0.395915	0.925267	LOC558721	uncharacterized LOC558721	chr1	XM_681977; ENSDART00000125861
12950666	3.57	3.74	0.22	0.1	-1.12	0.113962	0.788665	LOC100535525	uncharacterized LOC100535525	chr1	XM_003197732; ENSDART00000126992
12950668	6.42	6.18	0.91	0.52	1.18	0.388569	0.922918	wu:fc75a09	wu:fc75a09	chr1	XM_001336813; ENSDART00000127325
12950671	8.33	8.5	0.12	0.16	-1.12	0.258212	0.878783	patl1	protein associated with topoisomerase II homolog 1 (yeast)	chr1	ENSDART00000139577; ENSDART00000100937
12950674	2.24	2.33	0.13	0.24	-1.07	0.41573	0.930752			chr1
12950676	3.6	3.82	0.16	0.26	-1.16	0.32361	0.902672			chr1
12950678	10.02	9.91	0.13	0.08	1.08	0.104472	0.779449	smarca5	SWI/SNF related, matrix associated, actin dependent regulator of chromatin, subfamily a, member 5	chr1	AF506217; BC133097; NM_001081629; ENSDART00000123972; ENSDART00000024215
12950701	5.42	5.29	0.16	0.1	1.1	0.218017	0.859774	INPP4B		chr1	ENSDART00000147683; ENSDART00000141716; ENSDART00000108492
12950724	3.19	3.29	0.13	0.19	-1.07	0.278657	0.8855			chr1
12950726	2.55	2.6	0.09	0.17	-1.04	0.841487	0.989257			chr1
12950728	2.46	2.67	0.24	0.36	-1.16	0.51763	0.949513			chr1
12950730	7.25	7.02	0.36	0.2	1.18	0.540661	0.954362	LOC559804	RING finger protein 150-like	chr1	NM_001145572; ENSDART00000035713
12950738	2.71	2.56	0.12	0.16	1.11	0.380418	0.922071			chr1
12950741	10.01	9.88	0.07	0.06	1.09	0.014632	0.517295	tbc1d9	TBC1 domain family, member 9 (with GRAM domain)	chr1	BC134241; ENSDART00000143909; ENSDART00000083799
12950761	8.89	8.81	0.23	0.22	1.06	0.418973	0.93109			chr1
12950763	8.6	8.62	0.15	0.12	-1.01	0.509745	0.948955			chr1
12950765	8.18	8	0.07	0.19	1.14	0.076988	0.73835			chr1
12950769	4.04	4.06	0.34	0.24	-1.01	0.694752	0.97553	ucp1	uncoupling protein 1	chr1	AY398428; BC045464; BC063945; BC075906; BC164087; NM_199523; ENSDART00000038807; ENSDART00000146235; ENSDART00000143299
12950782	3.13	3	0.15	0.31	1.09	0.389174	0.923099	si:ch211-213b8.4	si:ch211-213b8.4	chr1	XM_685569; ENSDART00000141348
12950796	2.8	2.89	0.17	0.11	-1.06	0.297972	0.893346	LOC100331773	novel cadherin domain containing protein-like	chr1	XM_002660562
12950810	6.65	6.56	0.09	0.13	1.07	0.237885	0.86983	pus10	pseudouridylate synthase 10	chr1	BC153932; NM_001111189; ENSDART00000114689
12950827	5.1	5.29	0.08	0.19	-1.14	0.125294	0.800505	LOC100536671	uncharacterized LOC100536671	chr1	XM_003197735; ENSDART00000125342
12950832	2.82	3.02	0.22	0.2	-1.15	0.252039	0.876189	crfb17	cytokine receptor family member B17	chr1	GQ901865; BC163407; BC163417; NM_001135979; ENSDART00000114506
12950840	7.18	7.11	0.14	0.18	1.05	0.341974	0.909759	nup133	nucleoporin 133	chr1	BC052764; NM_213531; ENSDART00000020680
12950864	4.38	4.84	0.26	0.29	-1.38	0.021873	0.577178	acta1a	actin, alpha 1a, skeletal muscle	chr1	BC093200; BC164475; NM_001017750; ENSDART00000052838; ENSDART00000139625
12950873	4.79	4.82	0.23	0.25	-1.02	0.592496	0.961286	CCSAP (2 of 2)	centriole, cilia and spindle-associated protein	chr1	ENSDART00000037729
12950877	5.67	5.83	0.16	0.22	-1.11	0.160994	0.823836	LOC555552	rho-related GTP-binding protein RhoU-like	chr1	XM_678101; ENSDART00000003097
12950881	3.83	4.12	0.15	0.26	-1.22	0.032016	0.627472	dla	deltaA	chr1	DQ993185; AF030031; BC075742; NM_130954; ENSDART00000012104; ENSDART00000006180; ENSDART00000126339
12950896	4.99	4.78	0.48	0.25	1.16	0.517744	0.949513	LOC100537100; LOC555479	TRIO and F-actin-binding protein-like	chr1	XM_003197736; XM_002660564; ENSDART00000109386; ENSDART00000149760; ENSDART00000150656
12950910	7.89	7.68	0.18	0.22	1.16	0.050034	0.686916	dcaf15	DDB1 and CUL4 associated factor 15	chr1	XM_677708; ENSDART00000108601
12950923	2.75	2.8	0.14	0.26	-1.04	0.576753	0.959165			chr1
12950925	2.41	2.35	0.24	0.32	1.05	0.815344	0.987891			chr1
12950927	5.67	5.58	0.16	0.13	1.06	0.059768	0.707259	nthl1	nth endonuclease III-like 1 (E. coli)	chr1	XM_001346607; BC133922; ENSDART00000062941
12950935	4.12	4.16	0.3	0.18	-1.03	0.776989	0.984126	LOC100008366; SLC9A3R2 (3 of 3)	Na(+)/H(+) exchange regulatory cofactor NHE-RF2-like; solute carrier family 9, subfamily A (NHE3, cation proton antiporter 3), member 3 regulator 2	chr1	XR_117590; ENSDART00000080385
12950948	2.29	2.37	0.1	0.06	-1.06	0.354666	0.914386			chr1
12950950	3.31	3.32	0.26	0.31	-1	0.686976	0.974397			chr1
12950952	8.41	8.37	0.16	0.11	1.03	0.434637	0.935061	LOC100537489; tsc2	tuberin-like; tuberous sclerosis 2	chr1	XM_003197738; XM_690820; ENSDART00000122071
12950987	3.99	3.53	0.26	0.12	1.38	0.036224	0.645655			chr1
12950990	5.39	5.34	0.42	0.33	1.03	0.994951	0.999533	CABZ01043829.1		chr1	ENSDART00000125575
12950992	3.78	3.97	0.31	0.22	-1.14	0.574109	0.958985			chr1
12950994	4.15	3.91	0.25	0.18	1.18	0.252389	0.876572	si:ch211-202h22.10	si:ch211-202h22.10	chr1	XM_001342094; ENSDART00000125227
12950996	3.75	3.48	0.22	0.18	1.2	0.042784	0.672145	si:ch211-202h22.9	si:ch211-202h22.9	chr1	BC122308; NM_001145570; ENSDART00000136063; ENSDART00000108755
12951002	6.8	6.6	0.2	0.21	1.15	0.036191	0.645655	si:ch211-202h22.8	si:ch211-202h22.8	chr1	XM_003197740; BC122436; BC142937; ENSDART00000143997; ENSDART00000136764; ENSDART00000109342
12951010	4.66	4.52	0.19	0.24	1.1	0.312391	0.899327	si:ch211-202h22.7	si:ch211-202h22.7	chr1	XM_003197743; ENSDART00000141207; ENSDART00000109919
12951019	4.8	4.39	0.29	0.27	1.33	0.012884	0.497497	LOC100002676	G-protein coupled receptor family C group 5 member B-like	chr1	NM_001145704; ENSDART00000145018; ENSDART00000114705
12951024	8.22	8.33	0.15	0.22	-1.08	0.446852	0.938718	knop1	lysine-rich nucleolar protein 1	chr1	XM_682043; ENSDART00000132785; ENSDART00000146677; ENSDART00000077578
12951034	9.22	9.07	0.13	0.11	1.11	0.036431	0.646577	pi4k2a	phosphatidylinositol 4-kinase type 2 alpha	chr1	AY929290; BC058342; NM_213358; ENSDART00000130675
12951045	2.16	2.17	0.25	0.44	-1.01	0.175461	0.835391	zgc:136791	zgc:136791	chr1	BC115270
12951055	2.44	2.36	0.44	0.12	1.06	0.280676	0.886622	LOC559196	NACHT, LRR and PYD domains-containing protein 12-like	chr1	XM_682513; ENSDART00000140020; ENSDART00000145070
12951064	3.39	3.28	0.06	0.26	1.08	0.591618	0.961286	LOC561595; SI:CH211-196H16.5	NACHT, LRR and PYD domains-containing protein 3-like	chr1	XM_685006; ENSDART00000145381; ENSDART00000100657
12951074	5.84	5.88	0.16	0.16	-1.03	0.814124	0.987891	zfyve27	zinc finger, FYVE domain containing 27	chr1	BC124649; NM_001077291; ENSDART00000140375; ENSDART00000137352; ENSDART00000141541; ENSDART00000126723; ENSDART00000083615
12951093	5.61	5.33	0.11	0.24	1.21	0.006608	0.40813	golga7ba	golgin A7 family, member Ba	chr1	BC080249; BC092359; NM_001017566; ENSDART00000145652; ENSDART00000089603
12951101	7.99	8.03	0.11	0.09	-1.02	0.515566	0.949405	r3hcc1l	R3H domain and coiled-coil containing 1-like	chr1	XM_685202; ENSDART00000152528; ENSDART00000122551
12951109	5.58	5.54	0.29	0.3	1.03	0.733236	0.980315	si:ch211-196h16.12	si:ch211-196h16.12	chr1	XM_685411; ENSDART00000037250
12951115	6.52	6.6	0.16	0.13	-1.06	0.734581	0.980315	lgalsla	lectin, galactoside-binding-like a	chr1	BC117644; NM_001045300; ENSDART00000077390; ENSDART00000152654; ENSDART00000152146
12951121	6.21	6.46	0.16	0.19	-1.19	0.205637	0.853836	aftpha	aftiphilin a	chr1	NM_001145561; ENSDART00000132727; ENSDART00000150492; ENSDART00000100630; ENSDART00000100631; ENSDART00000127068
12951141	3.81	3.84	0.21	0.06	-1.03	0.794574	0.985557	mb	myoglobin	chr1	AY337025; BC056727; BC065862; NM_200586; ENSDART00000138070; ENSDART00000150510; ENSDART00000133472; ENSDART00000136378; ENSDART00000039807
12951149	6.46	6.5	0.15	0.44	-1.03	0.430062	0.933211	zgc:158803	zgc:158803	chr1	ENSDART00000100619
12951153	2.64	2.69	0.22	0.18	-1.03	0.399619	0.925766			chr1
12951156	2.43	2.5	0.2	0.42	-1.05	0.403371	0.926362			chr1
12951158	4.6	4.35	0.15	0.19	1.18	0.022193	0.577178	si:ch211-286b5.2	si:ch211-286b5.2	chr1	XM_698187; ENSDART00000152318; ENSDART00000152151
12951166	5.92	5.85	0.24	0.24	1.05	0.406708	0.926451	nanos3	nanos homolog 3	chr1	ENSDART00000098615
12951168	3.83	3.89	0.3	0.24	-1.04	0.595192	0.961581	LOC100003646	cell surface A33 antigen-like	chr1	XM_001343111
12951174	2.63	2.57	0.27	0.24	1.04	0.494764	0.946258	zgc:172106	zgc:172106	chr1	NM_001114563; BC154532; ENSDART00000152464; ENSDART00000152809; ENSDART00000128979
12951181	3.39	3.48	0.18	0.49	-1.06	0.485331	0.944862	si:ch211-286b5.8	si:ch211-286b5.8	chr1	XR_084207; ENSDART00000152352
12951189	2.27	2.3	0.23	0.27	-1.02	0.739964	0.980638			chr1
12951191	2.82	3.04	0.19	0.34	-1.17	0.08045	0.746013	LOC100003869	b-cell receptor CD22-like	chr1	XM_001343281; ENSDART00000152699; ENSDART00000129658
12951199	3.28	3.06	0.3	0.3	1.16	0.076152	0.737901	LOC100148481	b-cell receptor CD22-like	chr1	XM_001919865
12951206	3.36	3.11	0.27	0.2	1.19	0.596912	0.961581	CR790369.2		chr1	ENSDART00000130456
12951214	2.44	2.93	0.32	0.23	-1.41	0.030472	0.61965	LOC100151564	b-cell receptor CD22-like	chr1	ENSDART00000128858
12951220	3.84	3.8	0.19	0.22	1.03	0.847246	0.989269	LOC100536474	b-cell receptor CD22-like	chr1	XM_003197744
12951223	3.3	3.31	0.15	0.26	-1	0.885852	0.990676	LOC100536517	EGF-like module-containing mucin-like hormone receptor-like 1-like	chr1	XM_003197745
12951231	2.48	2.5	0.2	0.13	-1.01	0.957631	0.995045			chr1
12951233	4.25	4.51	0.52	0.5	-1.2	0.737611	0.980589	CR788255.2		chr1	ENSDART00000123946
12951244	3.06	3.25	0.32	0.39	-1.14	0.24111	0.871281	LOC100536723	uncharacterized LOC100536723	chr1	XM_003197749
12951252	3.39	3.28	0.22	0.6	1.09	0.964541	0.995821			chr1
12951254	2.52	2.23	0.33	0.31	1.22	0.325241	0.90308	LOC100536772	EGF-like module-containing mucin-like hormone receptor-like 1-like	chr1	XM_003197750; ENSDART00000060693
12951265	3.11	3.26	0.27	0.32	-1.1	0.767744	0.983666			chr1
12951268	2.77	2.58	0.24	0.17	1.14	0.112762	0.787107	LOC100536910; LOC100536957	EGF-like module-containing mucin-like hormone receptor-like 3-like	chr1	XM_003197752; ENSDART00000141089
12951276	3.97	3.94	0.41	0.58	1.02	0.958542	0.995068	LOC100536957; SI:CH73-341P18.6	EGF-like module-containing mucin-like hormone receptor-like 3-like	chr1	XM_003197753; ENSDART00000146614
12951282	3.58	3.34	0.18	0.34	1.17	0.239155	0.870626	LOC569655	novel 7 transmembrane receptor (Secretin family) domain containing family-like	chr1	XM_693053; ENSDART00000148075; ENSDART00000110119
12951292	4.73	4.53	0.23	0.32	1.15	0.303636	0.895822			chr1
12951294	6.95	7.01	0.15	0.17	-1.04	0.202092	0.851124	LOC569655	novel 7 transmembrane receptor (Secretin family) domain containing family-like	chr1	ENSDART00000148075
12951297	7.83	7.73	0.11	0.17	1.07	0.068761	0.727048	tecrb	trans-2,3-enoyl-CoA reductase b	chr1	BC053209; BC164083; NM_201299; ENSDART00000108838; ENSDART00000134770; ENSDART00000144983; ENSDART00000139312
12951313	4.66	4.78	0.24	0.24	-1.09	0.334386	0.907133	ndufb7	NADH dehydrogenase (ubiquinone) 1 beta subcomplex, 7	chr1	BC062284; NM_200848; ENSDART00000043933
12951317	3.26	3.04	0.14	0.16	1.17	0.038404	0.65383			chr1
12951319	3.09	2.78	0.38	0.11	1.24	0.042486	0.670628	LOC100537044	p-selectin-like	chr1	XM_003197754
12951322	3.67	3.71	0.24	0.18	-1.02	0.635003	0.967	si:ch73-343l4.2	si:ch73-343l4.2	chr1	XM_002660580; ENSDART00000142371; ENSDART00000113302
12951329	2.1	2.25	0.46	0.27	-1.11	0.774077	0.984126	SI:CH73-343L4.3		chr1	ENSDART00000144358
12951333	4.33	4.37	0.28	0.15	-1.03	0.712138	0.977598	LOC100537143; LOC100537240; SI:CH73-343L4.6	c-type lectin domain family 4 member F-like; CD209 antigen-like	chr1	XM_003197755; XM_003197757; ENSDART00000138446; ENSDART00000032177
12951340	5.13	5.07	0.64	0.39	1.04	0.806637	0.986823	LOC100537143	c-type lectin domain family 4 member F-like	chr1	XM_003197755
12951344	7.35	7.25	0.27	0.37	1.07	0.478412	0.944204	SI:CH73-343L4.5		chr1	ENSDART00000109353
12951348	3.67	3.25	0.49	0.7	1.34	0.775849	0.984126			chr1
12951351	2.79	2.87	0.13	0.13	-1.06	0.299917	0.894408	si:ch73-343l4.8	si:ch73-343l4.8	chr1	XM_002660579; ENSDART00000147516; ENSDART00000110562
12951358	7.57	7.44	0.31	0.2	1.1	0.246821	0.873851	asf1bb	ASF1 anti-silencing function 1 homolog Bb	chr1	BC066755; NM_214757; ENSDART00000064194
12951364	6.9	6.82	0.36	0.24	1.06	0.769541	0.983971	prkacab	protein kinase, cAMP-dependent, catalytic, alpha, genome duplicate b	chr1	BC078343; NM_001003470; ENSDART00000019936
12951375	5.5	5.85	0.41	0.87	-1.27	0.81736	0.987891			chr1
12951377	2.97	2.95	0.2	0.32	1.01	0.877764	0.989463	LOC100331428	complement C3-like	chr1	XM_002660577; ENSDART00000143793
12951383	6.8	6.71	0.21	0.27	1.07	0.660678	0.96989			chr1
12951386	6.09	5.86	0.18	0.24	1.18	0.125491	0.800505	crb3b	crumbs homolog 3b	chr1	DQ314739; BC133971; NM_001045323; ENSDART00000089358
12951391	2.32	2.27	0.25	0.23	1.04	0.514	0.94919	c3b	complement component c3b	chr1	AB235997; NM_131243; ENSDART00000127714; ENSDART00000019644
12951413	2.93	3.12	0.18	0.23	-1.15	0.043449	0.674015	c3c	complement component c3c	chr1	AB235998; NM_001037236; ENSDART00000052683
12951438	2.2	2.25	0.11	0.15	-1.03	0.649239	0.968586			chr1
12951440	2.76	2.47	0.34	0.12	1.22	0.175569	0.835391			chr1
12951443	2.8	2.84	0.17	0.23	-1.03	0.658446	0.969632	LOC100334305	GTPase IMAP family member 2-like	chr1	XM_002660587; ENSDART00000091924
12951446	2.28	2.4	0.31	0.08	-1.09	0.583692	0.960303	LOC100334244	GTPase IMAP family member 4-like	chr1	XM_002660586; ENSDART00000073987
12951452	3.81	3.17	0.44	0.19	1.55	0.018102	0.550695	LOC100334244; zgc:171452	GTPase IMAP family member 4-like; zgc:171452	chr1	ENSDART00000073987; ENSDART00000097964
12951455	3.54	3.4	0.37	0.34	1.1	0.485401	0.944862	LOC100334176	GTPase IMAP family member 8-like	chr1	XM_003197758
12951457	3.3	3.21	0.16	0.25	1.07	0.915737	0.991992	LOC100334176; CABZ01059404.1	GTPase IMAP family member 8-like	chr1	XM_003197758; ENSDART00000129864
12951462	2.79	2.61	0.17	0.34	1.13	0.52896	0.951399	wu:fa03e10	wu:fa03e10	chr1	ENSDART00000130750
12951464	2.56	2.66	0.09	0.13	-1.07	0.240123	0.870985			chr1
12951468	2.53	2.7	0.13	0.24	-1.13	0.33595	0.907667			chr1
12951471	2.77	2.55	0.24	0.31	1.16	0.409671	0.927504	LOC100151165	GTPase IMAP family member 8-like	chr1	XM_003197763
12951475	3.66	3.48	0.18	0.25	1.13	0.257063	0.87818			chr1
12951476	3.63	3.54	0.18	0.28	1.07	0.430632	0.933687	LOC100149227; LOC100535080	GTPase IMAP family member 8-like	chr1	XM_003197764; XM_003197766
12951480	2.69	2.85	0.27	0.17	-1.12	0.271852	0.885021	LOC100535126; LOC100535169	GTPase IMAP family member 2-like; GTPase IMAP family member 8-like	chr1	XM_003197767; XM_003197768; ENSDART00000133693
12951486	2.32	2.36	0.09	0.1	-1.03	0.826078	0.988565	LOC100148240	b-cell receptor CD22-like	chr1	XM_001919043; ENSDART00000145350; ENSDART00000144552
12951492	2.72	2.57	0.27	0.14	1.11	0.420439	0.931181	LOC100151328	sialoadhesin-like	chr1	XM_001919055
12951498	3.14	3.04	0.27	0.45	1.07	0.716268	0.978086	LOC100149932	b-cell receptor CD22-like	chr1	ENSDART00000152312; ENSDART00000133590; ENSDART00000147771
12951505	3.61	3.71	0.32	0.41	-1.07	0.951958	0.994475	LOC100149229	b-cell receptor CD22-like	chr1	XM_001919086; ENSDART00000152825
12951510	2.07	2.2	0.2	0.19	-1.1	0.684429	0.973829			chr1
12951516	2.55	2.55	0.48	0.23	1	0.709774	0.9771	LOC100148735	b-cell receptor CD22-like	chr1	XM_001919167; ENSDART00000152568; ENSDART00000035575; ENSDART00000041884
12951523	2.37	2.65	0.14	0.29	-1.21	0.225193	0.865708			chr1
12951527	2.69	2.63	0.25	0.23	1.04	0.734341	0.980315	si:ch211-1f22.12	si:ch211-1f22.12	chr1	XM_001344853
12951533	4.2	4.45	0.17	0.31	-1.19	0.254654	0.877677	LOC793287	b-cell receptor CD22-like	chr1	XM_001332974
12951539	4.27	4.23	0.21	0.17	1.03	0.652145	0.969208			chr1
12951542	2.97	3.09	0.16	0.17	-1.09	0.38418	0.922071			chr1
12951544	4.96	5.19	0.23	0.11	-1.17	0.151783	0.819054	LOC100006464	uncharacterized LOC100006464	chr1	XM_001345161; BC135097; ENSDART00000152220; ENSDART00000034898
12951547	2.63	2.9	0.14	0.34	-1.21	0.274549	0.8855			chr1
12951550	3.38	3.13	0.07	0.28	1.19	0.056514	0.697576	rac1l	ras-related C3 botulinum toxin substrate 1 (rho family, small GTP binding protein Rac1) like	chr1	BC154665; ENSDART00000063774
12951552	3.3	3.52	0.34	0.16	-1.16	0.744043	0.980979			chr1
12951556	4.67	4.73	0.12	0.11	-1.05	0.396818	0.925683	zgc:153650	zgc:153650	chr1	BC122362; ENSDART00000011560
12951565	2.17	2.27	0.16	0.29	-1.08	0.140945	0.810404			chr1
12951571	2.59	2.5	0.27	0.14	1.06	0.550527	0.955025			chr1
12951575	3.37	3.7	0.29	0.47	-1.26	0.165799	0.827324	LOC100333244	b-cell receptor CD22-like	chr1	XM_002660611; ENSDART00000102882
12951581	4.44	4.53	0.5	0.43	-1.07	0.839128	0.989211			chr1
12951583	2.89	2.8	0.2	0.16	1.06	0.57314	0.958807			chr1
12951589	2.76	2.76	0.19	0.15	1	0.558338	0.956044			chr1
12951611	2.96	2.65	0.15	0.09	1.24	0.000927	0.207143			chr1
12951616	3.16	2.94	0.28	0.11	1.16	0.044196	0.675042	LOC100331086	NACHT, LRR and PYD domains-containing protein 12-like	chr1	XM_002664749
12951622	2.67	2.64	0.32	0.24	1.02	0.977349	0.997056	si:ch211-114l13.10	si:ch211-114l13.10	chr1	ENSDART00000152417; ENSDART00000083338
12951627	3.4	3.67	0.26	0.16	-1.21	0.263678	0.881892			chr1
12951632	2.83	2.63	0.14	0.17	1.14	0.060312	0.708693			chr1
12951641	2.81	2.77	0.27	0.18	1.03	0.385522	0.922135			chr1
12951644	3.2	3.22	0.27	0.26	-1.01	0.660366	0.96989			chr1
12951647	4.01	3.56	0.75	0.29	1.37	0.13013	0.805479			chr1
12951656	5.06	5.06	0.31	0.28	-1	0.675962	0.973005			chr1
12951659	2.57	2.62	0.43	0.55	-1.03	0.923865	0.992881	nilt2	polymeric immunoglobulin receptor-like	chr1	XM_003197774
12951662	4.61	4.45	0.37	0.26	1.12	0.370129	0.91899	si:ch211-114l13.10; LOC100331086	si:ch211-114l13.10; NACHT, LRR and PYD domains-containing protein 12-like	chr1	BC155647; ENSDART00000151953; ENSDART00000101645
12951670	2.63	2.89	0.22	0.28	-1.2	0.125739	0.800569	si:ch211-114l13.12	si:ch211-114l13.12	chr1	XM_003197778; ENSDART00000128873; ENSDART00000151570
12951677	2.46	2.42	0.28	0.08	1.03	0.627587	0.965992	trim35-1; LOC100333815	tripartite motif containing 35-1; zinc-binding protein A33-like	chr1	BC095360; ENSDART00000100405; ENSDART00000073777
12951681	3.26	3.29	0.28	0.28	-1.02	0.922902	0.992746	si:ch211-114l13.4	si:ch211-114l13.4	chr1	XM_002660635; ENSDART00000115190
12951684	2.78	2.9	0.32	0.22	-1.09	0.244292	0.87294	si:ch211-114l13.13; SI:CH211-114L13.3	si:ch211-114l13.13	chr1	XR_044927; ENSDART00000141678
12951694	2.97	3.06	0.22	0.14	-1.07	0.255661	0.87818	LOC100534838; si:ch211-114l13.1	protein NLRC3-like; si:ch211-114l13.1	chr1	XM_003197779; ENSDART00000144190; ENSDART00000146316
12951701	3.52	3.77	0.32	0.43	-1.19	0.347205	0.911795	si:ch211-15j1.5	si:ch211-15j1.5	chr1	XM_002660636; ENSDART00000146788
12951704	2.44	2.39	0.21	0.31	1.04	0.794542	0.985557	si:ch211-15j1.4	si:ch211-15j1.4	chr1	XR_084485; ENSDART00000134826
12951712	2.41	2.59	0.25	0.28	-1.13	0.402495	0.926362	si:ch211-15j1.3	si:ch211-15j1.3	chr1	XM_002660637; ENSDART00000137836; ENSDART00000145009
12951719	3.42	3.36	0.16	0.2	1.05	0.345991	0.910939			chr1
12951721	3.65	3.65	0.33	0.28	1	0.601025	0.962225	si:ch211-15j1.1; LOC566508; LOC100535142	si:ch211-15j1.1; novel NACHT domain containing protein; protein NLRC3-like	chr1	ENSDART00000144784; ENSDART00000147397
12951728	2.85	2.87	0.24	0.22	-1.02	0.255798	0.87818	si:dkey-222h21.12	si:dkey-222h21.12	chr1	XM_001336213; ENSDART00000147324
12951741	2.88	2.95	0.47	0.2	-1.05	0.968627	0.996349	si:dkey-222h21.10	si:dkey-222h21.10	chr1	XM_002660638; ENSDART00000138467
12951748	2.22	2.24	0.08	0.22	-1.01	0.736684	0.980589	si:dkey-222h21.10; LOC795805	si:dkey-222h21.10; NLR family, CARD domain containing	chr1	XM_002660638; XM_002660639; ENSDART00000138467; ENSDART00000138007; ENSDART00000132423
12951755	2.97	3.26	0.49	0.47	-1.23	0.408873	0.926992	LOC795805	NLR family, CARD domain containing	chr1	XM_002660639; ENSDART00000132423
12951759	3.52	3.56	0.34	0.36	-1.03	0.528286	0.951267	ggt1l2.2	gamma-glutamyltransferase 1 like 2.2	chr1	XM_690031; ENSDART00000149091; ENSDART00000130630
12951773	3.74	3.68	0.31	0.42	1.04	0.726545	0.979812	si:dkey-222h21.8	si:dkey-222h21.8	chr1	XM_002660640; ENSDART00000110453
12951779	3.25	3.33	0.38	0.37	-1.06	0.688485	0.974437	si:dkey-222h21.8	si:dkey-222h21.8	chr1	XM_002660640; ENSDART00000110453; ENSDART00000142736
12951785	3.23	3.21	0.42	0.38	1.02	0.902888	0.991239	LOC100332268; LOC100538069	nucleotide-binding oligomerization domain containing 2-like; protein NLRC3-like	chr1	ENSDART00000131475; ENSDART00000132546
12951793	2.46	2.53	0.21	0.31	-1.05	0.457552	0.941201	si:dkey-222h21.6	si:dkey-222h21.6	chr1	XM_002660642; ENSDART00000140536
12951797	3.08	3.38	0.38	0.5	-1.23	0.440083	0.93697	si:dkey-222h21.6; si:dkey-222h21.4	si:dkey-222h21.6; si:dkey-222h21.4	chr1	XM_002660642; XM_001335271; ENSDART00000140536; ENSDART00000135300; ENSDART00000142285
12951805	2.93	2.78	0.33	0.34	1.1	0.383029	0.922071	si:dkey-222h21.5	si:dkey-222h21.5	chr1	XM_002660643; ENSDART00000147678
12951809	2.2	2.11	0.13	0.11	1.06	0.595558	0.961581	si:dkey-222h21.4	si:dkey-222h21.4	chr1	XM_001335271; ENSDART00000142285
12951811	4.51	4.37	0.15	0.15	1.1	0.167754	0.82908	LOC566508; LOC100535142; LOC795109	novel NACHT domain containing protein; protein NLRC3-like; NACHT, LRR and PYD domains-containing protein 12-like	chr1	ENSDART00000146252; ENSDART00000145743
12951813	2.91	3.05	0.19	0.34	-1.1	0.320954	0.902215	LOC100148732	novel protein similar to vertebrate gamma-glutamyltransferase family	chr1	ENSDART00000145234; ENSDART00000073779
12951825	3.23	3.4	0.47	0.34	-1.13	0.397504	0.925766	si:dkey-222h21.1; si:dkey-222h21.2	si:dkey-222h21.1; si:dkey-222h21.2	chr1	XM_001334756; ENSDART00000148079; ENSDART00000140754
12951838	2.37	2.29	0.09	0.11	1.06	0.50724	0.948483			chr1
12951840	3.75	3.69	0.21	0.41	1.04	0.659722	0.969839	si:dkey-222h21.1	si:dkey-222h21.1	chr1	XM_001334756; ENSDART00000140754
[truncated: 58,374 more rows]

## Sheet: Figure 2
		Figure 2B-TDCIPP
	# of live embryos	Normal	Delayed	Class I	Class II	Class III	Class IV	Class V	Total
	DMSO	51	0	0	0	0	0	0	51
	TDCIPP 1.56 µM	22	3	1	6	4	2	1	39
[truncated: 18 more rows]

## Sheet: Figure 3
		Figure 3B- 6 hpf
[truncated: 21 more rows]

[truncated: 1 more sheets: Figure 4]
